# Supplementary material for: Bis(μ-hydroxido-κ2 O:O)bis[bis(5-car­boxy­pyridine-2-carboxyl­ato-κ2 N,O 2)iron(III)] dihydrate
Source: Acta Crystallogr Sect E Struct Rep Online. 2013 Oct 31;69(Pt 11):m625. doi: 10.1107/S1600536813029449 (PMC3884273; doi:10.1107/S1600536813029449)
Supplement: Supplementary file 1 [file e-69-0m625-sup1.cif]

##############################################################################
#                                                                            #
# This CIF contains the data in a paper accepted for publication in          #
# Acta Crystallographica Section E. It conforms to the requirements of       #
# Notes for Authors for Acta Crystallographica Section E, and has been       #
# peer reviewed under the auspices of the IUCr Commission on Journals.       #
#                                                                            #
# Full details of the Crystallographic Information File format               #
# are given in the paper "The Crystallographic Information File (CIF):       #
# a New Standard Archive File for Crystallography" by S. R. Hall, F. H.      #
# Allen and I. D. Brown [Acta Cryst. (1991), A47, 655-685].                  #
#                                                                            #
# The current version of the core CIF dictionary is obtainable from          #
# ftp://ftp.iucr.org/pub/cif_core.dic.                                       #
#                                                                            #
# Software is freely available for graphical display of the structure(s)     #
# in this CIF. For information consult the CIF software page                 #
# http://www.iucr.org/resources/cif/software.                                #
#                                                                            #
# This file may be used for bona fide research purposes within the           #
# scientific community so long as proper attribution is given to the journal # 
# article from which it was obtained.                                        #
#                                                                            #
##############################################################################
data_I
_audit_creation_method     SHELXL-97
_database_code_depnum_ccdc_archive     'CCDC 968712'
_chemical_name_systematic
;\
Bis(\m-hydroxido-\k^2^<i>O</i>:<i>O</i>)bis[bis(5-carboxypyridine-2-\
carboxylato-\k^2^<i>N</i>,<i>O</i>^2^)iron(III)] dihydrate
;
_chemical_name_common     ?
_chemical_formula_moiety     'C28 H18 Fe2 N4 O18, 2(H2 O)'
_chemical_formula_sum     'C28 H22 Fe2 N4 O20'
_chemical_formula_iupac     '[Fe2 (C7 H4 N O4)4 (OH)2] , 2H2 O'
_chemical_formula_weight     846.20
_chemical_melting_point     ?
_symmetry_cell_setting     monoclinic
_symmetry_space_group_name_H-M     'P 2/c'
_symmetry_space_group_name_Hall     '-P 2yc'
loop_
    _symmetry_equiv_pos_as_xyz
    'x, y, z'
    '-x, y, -z+1/2'
    '-x, -y, -z'
    'x, -y, z-1/2'
_cell_length_a     7.6130(7)
_cell_length_b     14.2716(14)
_cell_length_c     16.2594(13)
_cell_angle_alpha     90.00
_cell_angle_beta     114.556(4)
_cell_angle_gamma     90.00
_cell_volume     1606.8(3)
_cell_formula_units_Z     2
_cell_measurement_reflns_used     3376
_cell_measurement_theta_min     2.754
_cell_measurement_theta_max     27.802
_cell_measurement_temperature     298(2)
_exptl_crystal_description     rod
_exptl_crystal_colour     'green'
_exptl_crystal_size_max     0.28
_exptl_crystal_size_mid     0.25
_exptl_crystal_size_min     0.20
_exptl_crystal_density_diffrn     1.749
_exptl_crystal_density_meas     ?
_exptl_crystal_density_method     'not measured'
_exptl_crystal_F_000     860
_exptl_absorpt_coefficient_mu     1.001
_exptl_absorpt_correction_type     multi-scan
_exptl_absorpt_process_details     '(SADABS; Bruker, 2005)'
_exptl_absorpt_correction_T_min     0.7668
_exptl_absorpt_correction_T_max     0.8249
_exptl_special_details     ?
_diffrn_ambient_temperature     298(2)
_diffrn_radiation_type     MoK\a
_diffrn_radiation_wavelength     0.71073
_diffrn_radiation_source     'fine-focus sealed tube'
_diffrn_radiation_monochromator     graphite
_diffrn_measurement_device_type     'Bruker APEXII CCD'
_diffrn_measurement_method     '\f and \w scans'
_diffrn_detector_area_resol_mean     ?
_diffrn_reflns_number     11029
_diffrn_reflns_av_R_equivalents     0.0262
_diffrn_reflns_theta_min     1.98
_diffrn_reflns_theta_max     28.25
_diffrn_reflns_theta_full     28.25
_diffrn_measured_fraction_theta_max     0.995
_diffrn_measured_fraction_theta_full     0.995
_diffrn_reflns_limit_h_min     -10
_diffrn_reflns_limit_h_max     9
_diffrn_reflns_limit_k_min     -19
_diffrn_reflns_limit_k_max     15
_diffrn_reflns_limit_l_min     -21
_diffrn_reflns_limit_l_max     21
_diffrn_standards_number     ?
_diffrn_standards_interval_count     ?
_diffrn_standards_interval_time     ?
_diffrn_standards_decay_%     ?
_refine_special_details
;
Refinement of <i>F</i>^2^ against ALL reflections. The weighted <i>R</i>-factor
<i>wR</i> and goodness of fit <i>S</i> are based on <i>F</i>^2^, conventional
<i>R</i>-factors <i>R</i> are based on <i>F</i>, with <i>F</i> set to zero for
negative <i>F</i>^2^. The threshold expression of <i>F</i>^2^ >
\s(<i>F</i>^2^) is used only for calculating <i>R</i>-factors(gt) <i>etc</i>.
and is not relevant to the choice of reflections for refinement.
<i>R</i>-factors based on <i>F</i>^2^ are statistically about twice as large
as those based on <i>F</i>, and <i>R</i>- factors based on ALL data will be
even larger.
;
_reflns_number_total     3972
_reflns_number_gt     3224
_reflns_threshold_expression     I>2\s(I)
_refine_ls_structure_factor_coef     Fsqd
_refine_ls_matrix_type     full
_refine_ls_R_factor_all     0.0450
_refine_ls_R_factor_gt     0.0345
_refine_ls_wR_factor_gt     0.0902
_refine_ls_wR_factor_ref     0.0962
_refine_ls_goodness_of_fit_ref     1.006
_refine_ls_restrained_S_all     1.006
_refine_ls_number_reflns     3972
_refine_ls_number_parameters     244
_refine_ls_number_restraints     0
_refine_ls_hydrogen_treatment     constr
_refine_ls_weighting_scheme     calc
_refine_ls_weighting_details
         'calc w=1/[\s^2^(Fo^2^)+(0.0446P)^2^+0.9967P] where P=(Fo^2^+2Fc^2^)/3'
_atom_sites_solution_hydrogens     geom
_atom_sites_solution_primary     direct
_atom_sites_solution_secondary     difmap
_refine_ls_shift/su_max     0.000
_refine_ls_shift/su_mean     0.000
_refine_diff_density_max     0.366
_refine_diff_density_min     -0.474
_refine_ls_extinction_method     none
_refine_ls_extinction_coef     ?
loop_
    _atom_type_symbol
    _atom_type_description
    _atom_type_scat_dispersion_real
    _atom_type_scat_dispersion_imag
    _atom_type_scat_source
    'C' 'C' 0.0033 0.0016
                         'International Tables Vol C Tables 4.2.6.8 and 6.1.1.4'
    'H' 'H' 0.0000 0.0000
                         'International Tables Vol C Tables 4.2.6.8 and 6.1.1.4'
    'Fe' 'Fe' 0.3463 0.8444
                         'International Tables Vol C Tables 4.2.6.8 and 6.1.1.4'
    'N' 'N' 0.0061 0.0033
                         'International Tables Vol C Tables 4.2.6.8 and 6.1.1.4'
    'O' 'O' 0.0106 0.0060
                         'International Tables Vol C Tables 4.2.6.8 and 6.1.1.4'
_computing_data_collection     'APEX2 (Bruker, 2005)'
_computing_cell_refinement     'SAINT (Bruker, 2005)'
_computing_data_reduction     'SAINT (Bruker, 2005)'
_computing_structure_solution     'SHELXS97 (Sheldrick, 2008)'
_computing_structure_refinement     'SHELXL97 (Sheldrick, 2008)'
_computing_molecular_graphics     'SHELXTL (Sheldrick, 2008)'
_computing_publication_material     'SHELXTL (Sheldrick, 2008)'
loop_
    _atom_site_type_symbol
    _atom_site_label
    _atom_site_fract_x
    _atom_site_fract_y
    _atom_site_fract_z
    _atom_site_U_iso_or_equiv
    _atom_site_adp_type
    _atom_site_calc_flag
    _atom_site_refinement_flags
    _atom_site_occupancy
    _atom_site_symmetry_multiplicity
    _atom_site_disorder_assembly
    _atom_site_disorder_group
    Fe Fe1 0.80977(4) 0.202541(19) 0.164770(19) 0.02479(10) Uani d . 1 1 . .
    O O1 0.7658(2) 0.21500(10) 0.03507(10) 0.0320(3) Uani d . 1 1 . .
    C C1 0.7583(3) 0.37700(14) 0.06158(13) 0.0276(4) Uani d . 1 1 . .
    O O2 0.7390(3) 0.30988(11) -0.07630(11) 0.0422(4) Uani d . 1 1 . .
    C C2 0.7485(3) 0.46928(15) 0.03644(15) 0.0364(5) Uani d . 1 1 . .
    H H2 0.7459 0.4859 -0.0194 0.044 Uiso calc R 1 1 . .
    N N3 0.7556(2) 0.05572(11) 0.14087(12) 0.0270(4) Uani d . 1 1 . .
    C C3 0.7427(4) 0.53720(16) 0.09617(16) 0.0384(5) Uani d . 1 1 . .
    H H3 0.7356 0.6003 0.0808 0.046 Uiso calc R 1 1 . .
    O O3 0.7248(4) 0.66606(13) 0.22363(14) 0.0732(7) Uani d . 1 1 . .
    O O4 0.7493(4) 0.55104(13) 0.31845(12) 0.0619(6) Uani d . 1 1 . .
    H H4 0.7432 0.5981 0.3492 0.093 Uiso d R 1 1 . .
    C C4 0.7476(3) 0.51062(14) 0.17838(14) 0.0311(4) Uani d . 1 1 . .
    O O5 0.5359(2) 0.19337(10) 0.14846(11) 0.0346(3) Uani d . 1 1 . .
    N N5 0.7678(2) 0.35085(12) 0.14291(11) 0.0264(3) Uani d . 1 1 . .
    C C5 0.7609(3) 0.41600(14) 0.20041(14) 0.0302(4) Uani d . 1 1 . .
    H H5 0.7651 0.3978 0.2561 0.036 Uiso calc R 1 1 . .
    O O6 0.2935(2) 0.09752(13) 0.13321(15) 0.0517(5) Uani d . 1 1 . .
    C C6 0.7553(3) 0.29598(14) 0.00125(14) 0.0281(4) Uani d . 1 1 . .
    O O7 0.8655(3) -0.25246(13) 0.07024(15) 0.0579(5) Uani d . 1 1 . .
    C C7 0.7401(4) 0.58513(16) 0.24209(16) 0.0378(5) Uani d . 1 1 . .
    O O8 1.1183(3) -0.15856(12) 0.13517(14) 0.0515(5) Uani d . 1 1 . .
    H H8 1.1783 -0.2046 0.1309 0.077 Uiso calc R 1 1 . .
    C C8 0.5788(3) 0.03170(15) 0.13346(15) 0.0308(4) Uani d . 1 1 . .
    O O9 0.9102(2) 0.20283(10) 0.29588(10) 0.0295(3) Uani d . 1 1 . .
    H H9A 0.8474 0.1807 0.3246 0.044 Uiso d R 1 1 . .
    C C9 0.5143(4) -0.05918(16) 0.12100(19) 0.0442(6) Uani d . 1 1 . .
    H H9 0.3921 -0.0738 0.1172 0.053 Uiso calc R 1 1 . .
    C C10 0.6332(3) -0.12806(16) 0.11428(18) 0.0435(6) Uani d . 1 1 . .
    H H10 0.5931 -0.1903 0.1065 0.052 Uiso calc R 1 1 . .
    O O10 0.2618(4) 0.34823(19) 0.09961(18) 0.0971(9) Uani d . 1 1 . .
    H H10A 0.2683 0.2904 0.1176 0.146 Uiso d R 1 1 . .
    H H10B 0.1997 0.3279 0.0440 0.146 Uiso d R 1 1 . .
    C C11 0.8133(3) -0.10417(15) 0.11911(15) 0.0322(4) Uani d . 1 1 . .
    C C12 0.8722(3) -0.01115(14) 0.13374(14) 0.0288(4) Uani d . 1 1 . .
    H H12 0.9945 0.0050 0.1387 0.035 Uiso calc R 1 1 . .
    C C13 0.4555(3) 0.11238(16) 0.13878(15) 0.0333(5) Uani d . 1 1 . .
    C C14 0.9348(4) -0.17947(15) 0.10565(17) 0.0376(5) Uani d . 1 1 . .
loop_
    _atom_site_aniso_label
    _atom_site_aniso_U_11
    _atom_site_aniso_U_22
    _atom_site_aniso_U_33
    _atom_site_aniso_U_12
    _atom_site_aniso_U_13
    _atom_site_aniso_U_23
    Fe1 0.03269(17) 0.01681(15) 0.02696(16) 0.00018(11) 0.01447(12) 0.00000(11)
    O1 0.0489(9) 0.0203(7) 0.0281(7) -0.0003(6) 0.0173(7) -0.0018(6)
    C1 0.0343(10) 0.0215(9) 0.0284(10) 0.0000(8) 0.0144(8) -0.0006(8)
    O2 0.0745(12) 0.0278(8) 0.0328(8) 0.0048(7) 0.0309(8) 0.0031(6)
    C2 0.0549(14) 0.0255(11) 0.0331(11) 0.0019(9) 0.0224(10) 0.0029(9)
    N3 0.0325(9) 0.0200(8) 0.0313(8) -0.0020(7) 0.0162(7) -0.0021(7)
    C3 0.0579(14) 0.0200(10) 0.0414(12) 0.0024(9) 0.0247(11) 0.0012(9)
    O3 0.150(2) 0.0244(9) 0.0644(13) 0.0098(11) 0.0631(15) -0.0020(9)
    O4 0.1225(18) 0.0296(10) 0.0442(10) 0.0052(10) 0.0452(12) -0.0055(8)
    C4 0.0381(11) 0.0210(10) 0.0339(11) 0.0019(8) 0.0146(9) -0.0026(8)
    O5 0.0332(8) 0.0254(8) 0.0474(9) 0.0016(6) 0.0189(7) -0.0015(6)
    N5 0.0342(9) 0.0195(8) 0.0274(8) 0.0024(7) 0.0149(7) 0.0011(6)
    C5 0.0399(11) 0.0241(10) 0.0285(10) 0.0023(8) 0.0163(9) -0.0009(8)
    O6 0.0397(9) 0.0413(10) 0.0850(14) -0.0057(8) 0.0370(9) -0.0127(10)
    C6 0.0339(10) 0.0232(10) 0.0295(10) 0.0004(8) 0.0156(8) -0.0005(8)
    O7 0.0709(13) 0.0267(9) 0.0846(14) -0.0100(8) 0.0409(11) -0.0218(9)
    C7 0.0531(14) 0.0255(11) 0.0384(12) 0.0043(9) 0.0226(11) -0.0029(9)
    O8 0.0502(10) 0.0285(9) 0.0842(14) 0.0002(8) 0.0364(10) -0.0146(9)
    C8 0.0354(11) 0.0247(10) 0.0371(11) -0.0025(8) 0.0197(9) -0.0021(9)
    O9 0.0327(7) 0.0322(8) 0.0277(7) -0.0008(6) 0.0168(6) 0.0009(6)
    C9 0.0399(13) 0.0293(12) 0.0702(17) -0.0096(10) 0.0295(12) -0.0064(11)
    C10 0.0444(13) 0.0235(11) 0.0650(16) -0.0095(9) 0.0250(12) -0.0078(11)
    O10 0.141(3) 0.0694(18) 0.0912(19) 0.0195(17) 0.0580(18) -0.0053(15)
    C11 0.0399(11) 0.0216(10) 0.0360(11) -0.0012(8) 0.0167(9) -0.0026(9)
    C12 0.0337(10) 0.0214(10) 0.0342(10) 0.0000(8) 0.0170(9) -0.0007(8)
    C13 0.0341(11) 0.0315(11) 0.0383(11) 0.0001(9) 0.0190(9) -0.0029(9)
    C14 0.0506(14) 0.0219(10) 0.0468(13) -0.0033(9) 0.0268(11) -0.0038(9)
_geom_special_details
;
All e.s.d.'s (except the e.s.d. in the dihedral angle between two l.s. planes)
are estimated using the full covariance matrix. The cell e.s.d.'s are taken
into account individually in the estimation of e.s.d.'s in distances, angles
and torsion angles; correlations between e.s.d.'s in cell parameters are only
used when they are defined by crystal symmetry. An approximate (isotropic)
treatment of cell e.s.d.'s is used for estimating e.s.d.'s involving l.s.
planes.
;
loop_
    _geom_bond_atom_site_label_1
    _geom_bond_atom_site_label_2
    _geom_bond_site_symmetry_2
    _geom_bond_distance
    _geom_bond_publ_flag
    Fe1 O9 . 1.9427(15) ?
    Fe1 O9 2_755 1.9543(15) ?
    Fe1 O5 . 1.9937(15) ?
    Fe1 O1 . 2.0011(15) ?
    Fe1 N3 . 2.1397(17) ?
    Fe1 N5 . 2.1480(17) ?
    O1 C6 . 1.268(2) ?
    C1 N5 . 1.347(3) ?
    C1 C2 . 1.372(3) ?
    C1 C6 . 1.510(3) ?
    O2 C6 . 1.231(2) ?
    C2 C3 . 1.386(3) ?
    C2 H2 . 0.9300 ?
    N3 C12 . 1.340(3) ?
    N3 C8 . 1.345(3) ?
    C3 C4 . 1.375(3) ?
    C3 H3 . 0.9300 ?
    O3 C7 . 1.187(3) ?
    O4 C7 . 1.308(3) ?
    O4 H4 . 0.8500 ?
    C4 C5 . 1.390(3) ?
    C4 C7 . 1.502(3) ?
    O5 C13 . 1.287(3) ?
    N5 C5 . 1.335(3) ?
    C5 H5 . 0.9300 ?
    O6 C13 . 1.217(3) ?
    O7 C14 . 1.201(3) ?
    O8 C14 . 1.309(3) ?
    O8 H8 . 0.8200 ?
    C8 C9 . 1.372(3) ?
    C8 C13 . 1.511(3) ?
    O9 Fe1 2_755 1.9543(15) ?
    O9 H9A . 0.8554 ?
    C9 C10 . 1.371(3) ?
    C9 H9 . 0.9300 ?
    C10 C11 . 1.383(3) ?
    C10 H10 . 0.9300 ?
    O10 H10A . 0.8695 ?
    O10 H10B . 0.8773 ?
    C11 C12 . 1.390(3) ?
    C11 C14 . 1.492(3) ?
    C12 H12 . 0.9300 ?
loop_
    _geom_angle_atom_site_label_1
    _geom_angle_atom_site_label_2
    _geom_angle_atom_site_label_3
    _geom_angle_site_symmetry_1
    _geom_angle_site_symmetry_3
    _geom_angle
    _geom_angle_publ_flag
    O9 Fe1 O9 . 2_755 76.25(7) ?
    O9 Fe1 O5 . . 93.39(6) ?
    O9 Fe1 O5 2_755 . 169.02(6) ?
    O9 Fe1 O1 . . 166.74(6) ?
    O9 Fe1 O1 2_755 . 91.53(6) ?
    O5 Fe1 O1 . . 99.10(7) ?
    O9 Fe1 N3 . . 99.19(6) ?
    O9 Fe1 N3 2_755 . 99.39(6) ?
    O5 Fe1 N3 . . 78.44(6) ?
    O1 Fe1 N3 . . 87.73(6) ?
    O9 Fe1 N5 . . 98.23(6) ?
    O9 Fe1 N5 2_755 . 96.84(6) ?
    O5 Fe1 N5 . . 88.13(6) ?
    O1 Fe1 N5 . . 77.87(6) ?
    N3 Fe1 N5 . . 158.55(7) ?
    C6 O1 Fe1 . . 119.39(13) ?
    N5 C1 C2 . . 122.20(19) ?
    N5 C1 C6 . . 113.94(17) ?
    C2 C1 C6 . . 123.85(19) ?
    C1 C2 C3 . . 118.4(2) ?
    C1 C2 H2 . . 120.8 ?
    C3 C2 H2 . . 120.8 ?
    C12 N3 C8 . . 118.98(17) ?
    C12 N3 Fe1 . . 128.94(14) ?
    C8 N3 Fe1 . . 112.08(13) ?
    C4 C3 C2 . . 119.5(2) ?
    C4 C3 H3 . . 120.3 ?
    C2 C3 H3 . . 120.3 ?
    C7 O4 H4 . . 105.7 ?
    C3 C4 C5 . . 119.2(2) ?
    C3 C4 C7 . . 118.80(19) ?
    C5 C4 C7 . . 122.0(2) ?
    C13 O5 Fe1 . . 119.57(13) ?
    C5 N5 C1 . . 119.53(17) ?
    C5 N5 Fe1 . . 128.09(14) ?
    C1 N5 Fe1 . . 112.28(13) ?
    N5 C5 C4 . . 121.07(19) ?
    N5 C5 H5 . . 119.5 ?
    C4 C5 H5 . . 119.5 ?
    O2 C6 O1 . . 123.53(19) ?
    O2 C6 C1 . . 120.67(18) ?
    O1 C6 C1 . . 115.78(18) ?
    O3 C7 O4 . . 124.3(2) ?
    O3 C7 C4 . . 122.8(2) ?
    O4 C7 C4 . . 112.89(19) ?
    C14 O8 H8 . . 109.5 ?
    N3 C8 C9 . . 122.5(2) ?
    N3 C8 C13 . . 115.04(18) ?
    C9 C8 C13 . . 122.4(2) ?
    Fe1 O9 Fe1 . 2_755 103.75(7) ?
    Fe1 O9 H9A . . 122.9 ?
    Fe1 O9 H9A 2_755 . 127.0 ?
    C10 C9 C8 . . 118.8(2) ?
    C10 C9 H9 . . 120.6 ?
    C8 C9 H9 . . 120.6 ?
    C9 C10 C11 . . 119.4(2) ?
    C9 C10 H10 . . 120.3 ?
    C11 C10 H10 . . 120.3 ?
    H10A O10 H10B . . 87.9 ?
    C10 C11 C12 . . 119.1(2) ?
    C10 C11 C14 . . 118.3(2) ?
    C12 C11 C14 . . 122.5(2) ?
    N3 C12 C11 . . 121.13(19) ?
    N3 C12 H12 . . 119.4 ?
    C11 C12 H12 . . 119.4 ?
    O6 C13 O5 . . 125.6(2) ?
    O6 C13 C8 . . 119.8(2) ?
    O5 C13 C8 . . 114.59(18) ?
    O7 C14 O8 . . 124.2(2) ?
    O7 C14 C11 . . 121.3(2) ?
    O8 C14 C11 . . 114.47(19) ?
loop_
    _geom_torsion_atom_site_label_1
    _geom_torsion_atom_site_label_2
    _geom_torsion_atom_site_label_3
    _geom_torsion_atom_site_label_4
    _geom_torsion_site_symmetry_1
    _geom_torsion_site_symmetry_2
    _geom_torsion_site_symmetry_3
    _geom_torsion_site_symmetry_4
    _geom_torsion
    _geom_torsion_publ_flag
    O9 Fe1 O1 C6 . . . . -66.9(3) ?
    O9 Fe1 O1 C6 2_755 . . . -89.41(16) ?
    O5 Fe1 O1 C6 . . . . 93.34(16) ?
    N3 Fe1 O1 C6 . . . . 171.25(16) ?
    N5 Fe1 O1 C6 . . . . 7.26(16) ?
    N5 C1 C2 C3 . . . . -1.9(3) ?
    C6 C1 C2 C3 . . . . 176.8(2) ?
    O9 Fe1 N3 C12 . . . . -91.72(18) ?
    O9 Fe1 N3 C12 2_755 . . . -14.28(18) ?
    O5 Fe1 N3 C12 . . . . 176.66(19) ?
    O1 Fe1 N3 C12 . . . . 76.90(18) ?
    N5 Fe1 N3 C12 . . . . 124.4(2) ?
    O9 Fe1 N3 C8 . . . . 87.60(15) ?
    O9 Fe1 N3 C8 2_755 . . . 165.05(14) ?
    O5 Fe1 N3 C8 . . . . -4.01(14) ?
    O1 Fe1 N3 C8 . . . . -103.78(15) ?
    N5 Fe1 N3 C8 . . . . -56.3(2) ?
    C1 C2 C3 C4 . . . . 0.2(4) ?
    C2 C3 C4 C5 . . . . 0.9(4) ?
    C2 C3 C4 C7 . . . . -179.6(2) ?
    O9 Fe1 O5 C13 . . . . -93.78(17) ?
    O9 Fe1 O5 C13 2_755 . . . -74.7(4) ?
    O1 Fe1 O5 C13 . . . . 90.68(17) ?
    N3 Fe1 O5 C13 . . . . 4.91(16) ?
    N5 Fe1 O5 C13 . . . . 168.08(17) ?
    C2 C1 N5 C5 . . . . 2.4(3) ?
    C6 C1 N5 C5 . . . . -176.44(18) ?
    C2 C1 N5 Fe1 . . . . -174.31(18) ?
    C6 C1 N5 Fe1 . . . . 6.9(2) ?
    O9 Fe1 N5 C5 . . . . -16.69(18) ?
    O9 Fe1 N5 C5 2_755 . . . -93.71(18) ?
    O5 Fe1 N5 C5 . . . . 76.46(18) ?
    O1 Fe1 N5 C5 . . . . 176.19(19) ?
    N3 Fe1 N5 C5 . . . . 127.3(2) ?
    O9 Fe1 N5 C1 . . . . 159.65(14) ?
    O9 Fe1 N5 C1 2_755 . . . 82.63(14) ?
    O5 Fe1 N5 C1 . . . . -107.19(14) ?
    O1 Fe1 N5 C1 . . . . -7.47(14) ?
    N3 Fe1 N5 C1 . . . . -56.3(2) ?
    C1 N5 C5 C4 . . . . -1.2(3) ?
    Fe1 N5 C5 C4 . . . . 174.93(15) ?
    C3 C4 C5 N5 . . . . -0.4(3) ?
    C7 C4 C5 N5 . . . . -179.9(2) ?
    Fe1 O1 C6 O2 . . . . 175.93(17) ?
    Fe1 O1 C6 C1 . . . . -5.7(2) ?
    N5 C1 C6 O2 . . . . 177.1(2) ?
    C2 C1 C6 O2 . . . . -1.7(3) ?
    N5 C1 C6 O1 . . . . -1.3(3) ?
    C2 C1 C6 O1 . . . . 179.9(2) ?
    C3 C4 C7 O3 . . . . 2.1(4) ?
    C5 C4 C7 O3 . . . . -178.5(3) ?
    C3 C4 C7 O4 . . . . -178.8(2) ?
    C5 C4 C7 O4 . . . . 0.7(3) ?
    C12 N3 C8 C9 . . . . 1.6(3) ?
    Fe1 N3 C8 C9 . . . . -177.8(2) ?
    C12 N3 C8 C13 . . . . -177.72(18) ?
    Fe1 N3 C8 C13 . . . . 2.9(2) ?
    O9 Fe1 O9 Fe1 2_755 . . 2_755 -0.25(9) ?
    O5 Fe1 O9 Fe1 . . . 2_755 176.08(6) ?
    O1 Fe1 O9 Fe1 . . . 2_755 -23.5(3) ?
    N3 Fe1 O9 Fe1 . . . 2_755 97.25(7) ?
    N5 Fe1 O9 Fe1 . . . 2_755 -95.32(7) ?
    N3 C8 C9 C10 . . . . -1.1(4) ?
    C13 C8 C9 C10 . . . . 178.1(2) ?
    C8 C9 C10 C11 . . . . -0.8(4) ?
    C9 C10 C11 C12 . . . . 2.2(4) ?
    C9 C10 C11 C14 . . . . -176.1(2) ?
    C8 N3 C12 C11 . . . . -0.1(3) ?
    Fe1 N3 C12 C11 . . . . 179.16(15) ?
    C10 C11 C12 N3 . . . . -1.7(3) ?
    C14 C11 C12 N3 . . . . 176.5(2) ?
    Fe1 O5 C13 O6 . . . . 175.8(2) ?
    Fe1 O5 C13 C8 . . . . -4.7(3) ?
    N3 C8 C13 O6 . . . . -179.6(2) ?
    C9 C8 C13 O6 . . . . 1.1(4) ?
    N3 C8 C13 O5 . . . . 0.9(3) ?
    C9 C8 C13 O5 . . . . -178.4(2) ?
    C10 C11 C14 O7 . . . . 18.1(4) ?
    C12 C11 C14 O7 . . . . -160.1(2) ?
    C10 C11 C14 O8 . . . . -162.0(2) ?
    C12 C11 C14 O8 . . . . 19.8(3) ?
loop_
    _geom_hbond_atom_site_label_D
    _geom_hbond_atom_site_label_H
    _geom_hbond_atom_site_label_A
    _geom_hbond_site_symmetry_A
    _geom_hbond_distance_DH
    _geom_hbond_distance_HA
    _geom_hbond_distance_DA
    _geom_hbond_angle_DHA
    O8 H8 O2 3_755 0.82 1.98 2.761(2) 160.1
    O4 H4 O2 4_566 0.85 1.80 2.643(2) 174.5
    O9 H9A O6 2_655 0.86 1.91 2.735(2) 162.0
    O10 H10A O5 . 0.87 2.34 2.914(3) 123.8
    O10 H10B O7 3_655 0.88 2.02 2.865(3) 160.7
    C3 H3 O7 1_565 0.93 2.36 3.223(3) 154.5
    C5 H5 O10 2_655 0.93 2.54 3.465(3) 174.0
    C9 H9 O8 1_455 0.93 2.53 3.425(3) 161.6
data_New_Global_Publ_Block
_journal_date_recd_electronic     2013-10-18
_journal_date_accepted     2013-10-25
_journal_name_full     'Acta Crystallographica, Section E'
_journal_year     2013
_journal_volume     69
_journal_issue     11
_journal_page_first     m625
_journal_page_last     m625
_journal_paper_category     QM
_journal_paper_doi     10.1107/S1600536813029449
_journal_coeditor_code     RZ5089
_publ_contact_author_name     'Wenhai Cao'
_publ_contact_author_address
;
Qinghai HuangHe Hydropower Development Co.,Ltd. New Enerhy Branch, Xining,
810008, China
;
_publ_contact_author_email     'caowh2000@163.com'
_publ_contact_author_fax     '+86-971-8865800'
_publ_contact_author_phone     '+86-971-8865800'
_publ_section_title
;\
Bis(\m-hydroxido-\k^2^<i>O</i>:<i>O</i>)bis[bis(5-carboxypyridine-2-\
carboxylato-\k^2^<i>N</i>,<i>O</i>^2^)iron(III)] dihydrate
;
loop_
    _publ_author_name
    _publ_author_footnote
    _publ_author_address
    'Cao, Wenhai' .
;
Qinghai HuangHe Hydropower Development Co. Ltd
New Energy Branch, Xining,
810008,
People's Republic of China
;
_publ_section_synopsis     .
