# Supplementary material for: Bis(μ-hydroxido-κ2 O:O)bis[bis(5-car­boxy­pyridine-2-carboxyl­ato-κ2 N,O 2)iron(III)] dihydrate
Source: Acta Crystallogr Sect E Struct Rep Online. 2013 Oct 31;69(Pt 11):m625. doi: 10.1107/S1600536813029449 (PMC3884273; doi:10.1107/S1600536813029449)
Supplement: Supplementary file 2 [file e-69-0m625-Isup2.hkl]

# 
# h,k,l, Fc-squared, Fo-squared, sigma(Fo-squared) and status flag 
# 
data_I
_shelx_title ' T in Pn New: P2/c' 
_shelx_refln_list_code          4 
_shelx_F_calc_maximum      290.39 
_exptl_crystal_F_000       860.00 
_reflns_d_resolution_high  0.7508 
 
loop_ 
 _symmetry_equiv_pos_as_xyz 
 'x, y, z' 
 '-x, y, -z+1/2' 
 '-x, -y, -z' 
 'x, -y, z-1/2' 
 
_cell_length_a     7.6130 
_cell_length_b    14.2716 
_cell_length_c    16.2594 
_cell_angle_alpha  90.000 
_cell_angle_beta  114.556 
_cell_angle_gamma  90.000 
 
_shelx_F_squared_multiplier     1.000 
 
loop_ 
 _refln_index_h 
 _refln_index_k 
 _refln_index_l 
 _refln_F_squared_calc 
 _refln_F_squared_meas 
 _refln_F_squared_sigma 
 _refln_observed_status 
   1   0   0     1114.59     1073.37     17.02 o 
   2   0   0    84325.80    85137.55   1169.77 o 
   3   0   0    14305.60    14854.24    490.45 o 
   4   0   0     9130.49     9089.66    146.15 o 
   5   0   0      290.95      246.98     16.64 o 
   6   0   0      958.01      881.23     27.06 o 
   7   0   0      195.44      177.25     13.46 o 
   8   0   0        8.40       -0.13      6.31 o 
   9   0   0       11.52       18.39     13.14 o 
   1   1   0      240.43      260.11      3.77 o 
   2   1   0    21280.83    21809.07    216.44 o 
   3   1   0     2497.81     2627.65     29.26 o 
   4   1   0     4016.00     4069.22     50.44 o 
   5   1   0        2.33        1.47      3.03 o 
   6   1   0      753.92      713.09     19.05 o 
   7   1   0        0.29        0.35      3.65 o 
   8   1   0      217.90      184.39     13.27 o 
   9   1   0        0.29       -3.69      5.52 o 
   0   2   0     6920.56     6720.05    154.14 o 
   1   2   0     7409.12     7615.19     76.42 o 
   2   2   0      247.46      148.70      3.47 o 
   3   2   0     4735.02     4551.97     48.43 o 
   4   2   0      507.09      555.21     12.52 o 
   5   2   0      587.85      575.72     15.53 o 
   6   2   0      349.47      340.92     12.85 o 
   7   2   0      347.12      332.03     13.65 o 
   8   2   0      381.86      351.13     16.94 o 
   9   2   0        0.12        1.54      6.03 o 
   0   3   0    10244.93    10528.92    239.97 o 
   1   3   0     2193.32     2208.32     30.78 o 
   2   3   0      198.31      174.98      4.44 o 
   3   3   0     3438.30     3289.88     36.50 o 
   4   3   0      384.30      391.68      7.77 o 
   5   3   0      242.22      231.54      7.72 o 
   6   3   0      262.48      284.43     12.02 o 
   7   3   0      195.60      199.16     11.19 o 
   8   3   0      359.43      330.52     19.79 o 
   9   3   0       16.17        8.20      6.69 o 
   0   4   0        9.00       20.14      4.38 o 
   1   4   0     2030.78     1951.29     35.57 o 
   2   4   0       40.60       51.18      3.72 o 
   3   4   0     1596.82     1541.59     19.56 o 
   4   4   0       93.76       91.39      3.91 o 
   5   4   0      119.54      129.49      6.16 o 
   6   4   0        2.21       -3.49      3.49 o 
   7   4   0        4.32       -0.92      5.86 o 
   8   4   0        2.08        7.64      7.72 o 
   9   4   0        1.44        2.20      6.18 o 
   0   5   0     7766.81     7252.53    172.53 o 
   1   5   0     5161.54     5118.89     71.27 o 
   2   5   0       49.19      103.44      4.02 o 
   3   5   0     6621.09     6708.89     70.89 o 
   4   5   0      275.73      315.50     10.23 o 
   5   5   0     1088.36     1140.94     20.11 o 
   6   5   0       94.08      102.71     10.53 o 
   7   5   0      273.62      274.47     17.02 o 
   8   5   0      219.45      224.28     17.02 o 
   0   6   0     3267.65     3187.93     84.08 o 
   1   6   0      636.41      639.45     12.64 o 
   2   6   0       33.00       28.96      2.97 o 
   3   6   0       58.28       50.76      3.12 o 
   4   6   0       32.20       30.13      2.93 o 
   5   6   0        2.53        1.74      3.17 o 
   6   6   0       36.30       30.65      7.43 o 
   7   6   0        9.21        5.25      6.10 o 
   8   6   0        0.08       -4.96      6.48 o 
   0   7   0    10664.39    11210.29    264.49 o 
   1   7   0       25.74       17.84      2.72 o 
   2   7   0     2999.84     3097.72     48.15 o 
   3   7   0     2451.88     2503.12     31.00 o 
   4   7   0     1287.64     1255.83     18.88 o 
   5   7   0      742.12      733.60     19.63 o 
   6   7   0       60.19       51.64      8.60 o 
   7   7   0      310.74      354.17     34.59 o 
   8   7   0      220.24      215.33     16.95 o 
   0   8   0     7501.11     7309.46    181.29 o 
   1   8   0       34.31       10.92      3.21 o 
   2   8   0     1059.85      963.17     45.98 o 
   3   8   0     1117.47     1062.52     19.64 o 
   4   8   0     1146.64     1172.46     21.68 o 
   5   8   0      131.30      133.87      8.90 o 
   6   8   0        2.07        3.86      5.24 o 
   7   8   0      191.98      201.36     15.71 o 
   8   8   0      132.66      115.92     14.01 o 
   0   9   0     3940.89     4050.59    111.23 o 
   1   9   0       15.92       25.49      4.49 o 
   2   9   0     2436.12     2533.59     46.68 o 
   3   9   0      184.65      188.30      8.23 o 
   4   9   0       11.44       14.08      4.17 o 
   5   9   0      335.36      331.45     13.71 o 
   6   9   0      105.73       99.74     11.15 o 
   7   9   0        0.66       -5.47      5.47 o 
   8   9   0      140.17      130.90     14.94 o 
   0  10   0     3964.47     4074.24    113.85 o 
   1  10   0      240.28      206.70     10.03 o 
   2  10   0      805.58      833.32     17.88 o 
   3  10   0     1327.64     1322.97     24.56 o 
   4  10   0      103.66      113.01      7.18 o 
   5  10   0      548.02      609.45     19.39 o 
   6  10   0       89.55       90.40     11.34 o 
   7  10   0       50.17       50.86     10.20 o 
   0  11   0      179.53      199.68     19.27 o 
   1  11   0      228.53      228.69     11.19 o 
   2  11   0       40.98       59.10      6.69 o 
   3  11   0       80.08       94.17      7.74 o 
   4  11   0       41.86       33.97      5.20 o 
   5  11   0       16.56       11.96      5.21 o 
   6  11   0       37.61       31.52      8.96 o 
   7  11   0        1.35        0.00      7.10 o 
   0  12   0     2427.67     2467.69     53.87 o 
   1  12   0       46.90       28.10      6.62 o 
   2  12   0      669.36      715.53     21.04 o 
   3  12   0      754.77      739.37     25.30 o 
   4  12   0      250.30      277.42     11.82 o 
   5  12   0      856.48      882.95     25.44 o 
   6  12   0        9.37        6.33      6.48 o 
   7  12   0      176.14      165.35     18.39 o 
   0  13   0     1792.47     1810.09     44.51 o 
   1  13   0       21.17        9.57      5.07 o 
   2  13   0       11.11       24.40      6.04 o 
   3  13   0      523.18      477.54     36.78 o 
   4  13   0       11.28        1.21      4.35 o 
   5  13   0      337.83      359.69     16.62 o 
   6  13   0       33.54       32.18      9.46 o 
   0  14   0       57.88       79.42     16.20 o 
   1  14   0       97.86       89.08      9.01 o 
   2  14   0      348.19      339.27     15.55 o 
   3  14   0      140.90      153.38     13.86 o 
   4  14   0       16.19       11.75      4.96 o 
   5  14   0      103.81       89.73     10.39 o 
   6  14   0       10.98        8.44      7.88 o 
   0  15   0     1378.59     1370.31     39.11 o 
   1  15   0       58.78       51.80      8.23 o 
   2  15   0      267.89      249.93     14.42 o 
   3  15   0      493.67      534.01     20.70 o 
   4  15   0        4.86       -4.04      7.10 o 
   5  15   0      125.27      129.15     12.10 o 
   0  16   0        0.40       18.39     12.26 o 
   1  16   0        5.70        1.01      5.01 o 
   2  16   0      214.78      229.47     14.45 o 
   3  16   0       24.34       12.18      6.86 o 
   4  16   0       10.85       18.39     13.14 o 
   0  17   0      135.06       98.97     21.02 o 
   1  17   0      115.78      126.61     15.48 o 
   2  17   0       74.60       66.92      9.92 o 
   3  17   0      253.64      251.92     16.25 o 
   4  17   0      127.15      135.75     22.77 o 
   0  18   0      280.20      289.89     32.40 o 
   1  18   0       10.93       13.57      9.91 o 
   2  18   0       96.07      103.53     11.95 o 
   0  19   0      532.26      663.86     49.05 o 
  -9   1   1       10.70        8.57     10.28 o 
  -8   1   1      571.50      555.24     25.54 o 
  -7   1   1      257.77      239.90     10.40 o 
  -6   1   1      592.16      563.10     16.40 o 
  -5   1   1     3207.64     3266.85     40.36 o 
  -4   1   1      457.37      406.26      9.10 o 
  -3   1   1    19871.71    20815.78    206.49 o 
  -2   1   1      158.87       98.40      2.67 o 
  -1   1   1     6728.43     7406.45     97.08 o 
   0   1   1     8116.48     7845.57    123.78 o 
   1   1   1     5823.24     6738.71     68.11 o 
   2   1   1     2785.73     2523.40     35.37 o 
   3   1   1       56.10      114.44      9.35 o 
   4   1   1     4319.81     4471.24     64.97 o 
   5   1   1       93.95      114.11     11.21 o 
   6   1   1       74.26       75.58      7.17 o 
   7   1   1      112.27      134.79      8.68 o 
   8   1   1       90.39       89.71      8.25 o 
   9   1   1        3.26       17.52     11.39 o 
  -9   2   1       55.49       39.52     16.49 o 
  -8   2   1      161.30      164.51     12.36 o 
  -7   2   1      136.23      123.32     13.58 o 
  -6   2   1       20.75       47.34      5.79 o 
  -5   2   1      188.32      188.15      5.44 o 
  -4   2   1       39.07       52.30      3.53 o 
  -3   2   1        3.28       19.36      2.04 o 
  -2   2   1      217.24      264.65      4.82 o 
  -1   2   1     3485.58     4221.48     69.35 o 
   0   2   1     6236.32     7077.10    112.01 o 
   1   2   1       50.89      118.22      3.16 o 
   2   2   1     3574.23     3702.15     43.55 o 
   3   2   1      527.48      556.17     10.22 o 
   4   2   1     1562.05     1636.09     24.06 o 
   5   2   1      269.62      266.89     10.99 o 
   6   2   1        3.45        5.61      3.85 o 
   7   2   1        3.46        0.04      4.60 o 
   8   2   1      191.04      178.64     13.01 o 
  -9   3   1       64.37       69.10      9.91 o 
  -8   3   1      125.75      131.69     13.58 o 
  -7   3   1        8.20        5.39      5.86 o 
  -6   3   1      465.02      470.12     18.62 o 
  -5   3   1      431.25      441.40      8.82 o 
  -4   3   1      696.83      778.36     12.11 o 
  -3   3   1     5398.46     5634.58     59.23 o 
  -2   3   1     1029.44      949.04     12.18 o 
  -1   3   1     4599.44     4588.62     75.85 o 
   0   3   1     3803.29     3862.94     52.37 o 
   1   3   1      523.30      532.36      9.88 o 
   2   3   1       28.08       51.76      2.57 o 
   3   3   1      212.42      200.89      4.88 o 
   4   3   1      163.75      142.08      5.64 o 
   5   3   1      172.48      194.76      9.14 o 
   6   3   1      134.29      141.24      8.99 o 
   7   3   1      627.81      621.43     19.60 o 
   8   3   1       37.29       41.19     10.20 o 
  -9   4   1       49.91       40.88      8.70 o 
  -8   4   1      386.49      385.39     24.08 o 
  -7   4   1        9.18        1.29      5.24 o 
  -6   4   1      736.96      793.34     19.72 o 
  -5   4   1      114.87      115.43      6.85 o 
  -4   4   1     1817.73     1861.58     23.63 o 
  -3   4   1     6550.27     6226.49     65.40 o 
  -2   4   1     1038.05     1099.70     14.18 o 
  -1   4   1     3452.29     3258.81     46.48 o 
   0   4   1     2833.54     3056.95     43.41 o 
   1   4   1      984.78      894.92     15.62 o 
   2   4   1      613.95      570.65     10.20 o 
   3   4   1     2898.43     2937.67     33.69 o 
   4   4   1      998.22      979.79     14.45 o 
   5   4   1     1256.39     1277.69     26.10 o 
   6   4   1      444.71      449.25     22.49 o 
   7   4   1     1062.68     1037.07     34.06 o 
   8   4   1      101.23      121.28     13.30 o 
  -9   5   1        5.64        7.88      8.05 o 
  -8   5   1        4.57       -1.34      5.69 o 
  -7   5   1        1.78        2.19      5.57 o 
  -6   5   1       87.93      101.08     16.20 o 
  -5   5   1      275.62      282.22      9.30 o 
  -4   5   1      484.59      538.70     10.76 o 
  -3   5   1       20.79       19.65      2.50 o 
  -2   5   1      879.55      993.72     16.27 o 
  -1   5   1      885.47      806.87     16.78 o 
   0   5   1       25.63       15.29      3.60 o 
   1   5   1        9.76       -1.86      1.86 o 
   2   5   1     1569.70     1647.79     44.37 o 
   3   5   1      716.40      710.16     11.71 o 
   4   5   1      317.47      353.51      8.07 o 
   5   5   1       16.52       13.46      5.29 o 
   6   5   1      143.12      127.32      8.23 o 
   7   5   1        2.05       -0.44      6.19 o 
   8   5   1       16.98       13.88      7.98 o 
  -8   6   1      197.32      229.68     17.08 o 
  -7   6   1       11.62        1.75      5.86 o 
  -6   6   1      181.28      197.08     16.20 o 
  -5   6   1     1518.87     1516.63     31.31 o 
  -4   6   1     1026.64      956.79     15.01 o 
  -3   6   1     4783.35     4838.41     53.18 o 
  -2   6   1     6524.62     6959.03     95.55 o 
  -1   6   1     7716.73     8181.31    111.89 o 
   0   6   1    24250.89    24356.31    313.99 o 
   1   6   1      689.99      749.45     16.57 o 
   2   6   1     6398.94     6375.96     67.85 o 
   3   6   1      948.89      917.93     14.36 o 
   4   6   1     3023.67     3158.09     37.71 o 
   5   6   1      844.52      852.72     17.18 o 
   6   6   1      252.46      223.19     14.46 o 
   7   6   1      495.72      487.55     22.60 o 
   8   6   1       27.12       15.09      7.98 o 
  -8   7   1       81.04       75.19     11.77 o 
  -7   7   1        1.85        1.41      7.44 o 
  -6   7   1       35.59       42.78     11.82 o 
  -5   7   1      832.59      809.60     17.15 o 
  -4   7   1     1646.12     1638.53     22.63 o 
  -3   7   1     1876.35     1769.64     27.42 o 
  -2   7   1      160.44      178.16      7.55 o 
  -1   7   1     5134.29     5385.87     95.98 o 
   0   7   1       17.69       16.52      3.08 o 
   1   7   1     2974.94     3211.63     42.43 o 
   2   7   1        6.99       17.95      3.34 o 
   3   7   1      529.63      516.96     11.01 o 
   4   7   1      133.20      124.92      5.53 o 
   5   7   1      620.56      670.01     18.54 o 
   6   7   1      123.11      108.41     11.10 o 
   7   7   1      142.41      177.87     28.90 o 
   8   7   1       67.13       53.62     13.14 o 
  -8   8   1      135.91      113.07     13.57 o 
  -7   8   1        0.07       -3.30      5.24 o 
  -6   8   1      574.96      540.46     22.55 o 
  -5   8   1       20.96       21.18      4.92 o 
  -4   8   1      552.38      546.99     13.71 o 
  -3   8   1     1835.36     1840.55     29.07 o 
  -2   8   1       40.58       69.09      5.52 o 
  -1   8   1      994.75     1013.24     35.47 o 
   0   8   1     3502.34     3337.33     51.74 o 
   1   8   1      612.33      628.29     15.97 o 
   2   8   1      929.58      892.37     19.63 o 
   3   8   1      381.52      392.48     10.76 o 
   4   8   1       84.54       99.07      7.78 o 
   5   8   1       27.97       25.55      5.15 o 
   6   8   1       19.69       18.83      6.81 o 
   7   8   1      118.94      122.15     12.68 o 
   8   8   1        9.71        0.19      7.10 o 
  -8   9   1      102.30       90.05     23.21 o 
  -7   9   1        6.03        3.07      6.19 o 
  -6   9   1      368.90      315.51     19.71 o 
  -5   9   1       14.07       15.57      5.01 o 
  -4   9   1      894.81      985.02     20.07 o 
  -3   9   1     3256.02     3344.95     47.14 o 
  -2   9   1       38.04       33.62     11.64 o 
  -1   9   1     4192.02     4233.83     81.74 o 
   0   9   1     4486.46     4515.62     67.92 o 
   1   9   1      354.20      379.90     12.58 o 
   2   9   1     1325.28     1387.66     33.09 o 
   3   9   1      405.55      431.95     11.94 o 
   4   9   1      158.30      148.51     11.00 o 
   5   9   1      216.68      215.68     13.16 o 
   6   9   1       69.72       73.27     10.47 o 
   7   9   1      163.49      147.49     30.22 o 
  -8  10   1        5.68       -4.68      6.94 o 
  -7  10   1        1.49       -5.16      5.86 o 
  -6  10   1        0.33       -4.95      4.95 o 
  -5  10   1       91.84      113.69     10.98 o 
  -4  10   1        0.43        3.02      3.28 o 
  -3  10   1      228.61      230.09     15.13 o 
  -2  10   1      260.05      285.77     13.27 o 
  -1  10   1       84.27       93.16     10.51 o 
   0  10   1       24.87       31.77      4.64 o 
   1  10   1       25.18       25.43      4.64 o 
   2  10   1       73.70       75.83      7.93 o 
   3  10   1       69.57       80.64      7.84 o 
   4  10   1        1.70        4.47      3.28 o 
   5  10   1        0.47       -1.40      4.24 o 
   6  10   1       34.07       29.78      8.21 o 
   7  10   1       15.02       40.89     10.09 o 
  -7  11   1        2.49        2.02      6.94 o 
  -6  11   1      374.27      443.28     44.67 o 
  -5  11   1      225.35      249.13     13.00 o 
  -4  11   1      635.99      658.05     19.50 o 
  -3  11   1     3261.56     3339.97     56.09 o 
  -2  11   1       24.17       22.75      4.82 o 
  -1  11   1     1898.62     1869.17     35.05 o 
   0  11   1     4366.33     4530.28     70.71 o 
   1  11   1      550.09      488.79     15.91 o 
   2  11   1      284.03      315.65     13.09 o 
   3  11   1      239.99      241.07     11.49 o 
   4  11   1      257.44      229.75     10.04 o 
   5  11   1       12.26        2.13      4.69 o 
   6  11   1        3.35       -0.44      5.57 o 
   7  11   1       91.88       97.46     13.22 o 
  -7  12   1       27.04       38.62     10.09 o 
  -6  12   1       45.63       83.80     13.57 o 
  -5  12   1        7.76        5.91      5.21 o 
  -4  12   1       11.35       13.87      4.80 o 
  -3  12   1       70.93       77.18      9.23 o 
  -2  12   1      140.91      128.97      9.74 o 
  -1  12   1      829.50      757.00     17.32 o 
   0  12   1     1258.30     1248.65     28.05 o 
   1  12   1       25.68       33.69      6.03 o 
   2  12   1        4.01        4.74      3.85 o 
   3  12   1      356.62      324.95     21.26 o 
   4  12   1      414.64      422.12     14.06 o 
   5  12   1       50.73       56.60      8.07 o 
   6  12   1        6.09        7.27      6.63 o 
  -6  13   1       23.86       26.76     11.39 o 
  -5  13   1      328.84      308.80     15.45 o 
  -4  13   1      126.27      124.47     12.26 o 
  -3  13   1     2192.72     2088.42     53.78 o 
  -2  13   1       23.56       34.82      6.90 o 
  -1  13   1     4810.99     4683.65     76.18 o 
   0  13   1     1942.51     1957.47     39.19 o 
   1  13   1      165.67      151.42     11.17 o 
   2  13   1     2490.02     2500.72     47.95 o 
   3  13   1       19.47       27.65      6.53 o 
   4  13   1      200.10      208.94     11.09 o 
   5  13   1       35.96       22.38      6.79 o 
   6  13   1       30.95       16.77      8.60 o 
  -6  14   1       60.83       49.22     10.69 o 
  -5  14   1       65.20       78.37     22.39 o 
  -4  14   1      161.44      134.46      9.50 o 
  -3  14   1     1406.37     1411.43     34.51 o 
  -2  14   1       42.41       47.34      7.84 o 
  -1  14   1      479.16      486.16     18.10 o 
   0  14   1     1463.00     1441.19     27.77 o 
   1  14   1      237.08      221.61     16.93 o 
   2  14   1      714.12      704.10     22.51 o 
   3  14   1      667.17      625.77     26.01 o 
   4  14   1      197.91      225.77     11.63 o 
   5  14   1      291.28      303.09     16.11 o 
   6  14   1        0.50        7.01     11.39 o 
  -5  15   1       52.32       41.37      8.89 o 
  -4  15   1       17.35       26.27     12.26 o 
  -3  15   1        3.38       -5.10      5.12 o 
  -2  15   1        2.01        6.42      7.71 o 
  -1  15   1      215.96      219.01     13.64 o 
   0  15   1      148.68      141.26     10.95 o 
   1  15   1        7.38        6.78      5.38 o 
   2  15   1      323.55      339.07     16.43 o 
   3  15   1       45.14       42.65      9.29 o 
   4  15   1       56.13       53.42     16.64 o 
   5  15   1       59.43       54.50     15.53 o 
  -5  16   1      103.13      116.46     16.40 o 
  -4  16   1      238.38      229.46     26.27 o 
  -3  16   1      447.67      461.37     20.04 o 
  -2  16   1        0.33       -1.30      5.28 o 
  -1  16   1      448.00      456.52     24.00 o 
   0  16   1      363.39      379.86     22.89 o 
   1  16   1       12.24       20.03      6.66 o 
   2  16   1      175.39      159.88     18.90 o 
   3  16   1      282.03      290.44     16.48 o 
   4  16   1      115.59      117.36     21.90 o 
  -4  17   1       11.60       25.40     15.76 o 
  -3  17   1      346.14      354.07     18.76 o 
  -2  17   1       48.53       38.49      8.48 o 
  -1  17   1       25.37       46.19     11.72 o 
   0  17   1       59.79       47.77     11.44 o 
   1  17   1        0.74       -5.04      7.88 o 
   2  17   1        0.45       -5.73      5.73 o 
   3  17   1        0.63       -6.01      6.18 o 
  -3  18   1       50.23       58.85     10.55 o 
  -2  18   1        0.48       -0.41      6.93 o 
  -1  18   1      334.23      326.82     27.15 o 
   0  18   1      431.99      418.19     26.61 o 
   1  18   1       53.97       36.32     11.72 o 
   2  18   1      177.65      157.26     18.26 o 
  -9   0   2        1.37       -7.01      9.63 o 
  -8   0   2      520.61      504.87     22.29 o 
  -7   0   2       30.19       36.25      7.58 o 
  -6   0   2     2867.79     2954.08     60.72 o 
  -5   0   2      407.46      450.41     13.46 o 
  -4   0   2    11990.82    12803.56    204.02 o 
  -3   0   2     3616.79     3976.33     66.87 o 
  -2   0   2     3357.06     3438.76     57.26 o 
   0   0   2     3408.35     3767.71     89.33 o 
   1   0   2    21211.80    23875.40    307.33 o 
   2   0   2     3010.28     2998.75     73.57 o 
   3   0   2      121.70      143.63     10.51 o 
   4   0   2     5511.70     5556.98    134.87 o 
   5   0   2       21.28       23.65      7.01 o 
   6   0   2      609.58      591.43     22.45 o 
   7   0   2      143.32      158.35     13.46 o 
   8   0   2       17.47       14.96      7.44 o 
  -9   1   2       13.43       10.95      8.67 o 
  -8   1   2       13.57        8.03      5.79 o 
  -7   1   2      132.80      118.35      9.48 o 
  -6   1   2      306.75      285.55     11.49 o 
  -5   1   2      124.28      117.52      4.50 o 
  -4   1   2     2162.17     2339.19     27.81 o 
  -3   1   2      121.73      200.54      4.72 o 
  -2   1   2      821.93      896.39     12.57 o 
  -1   1   2     1143.58      982.65     24.52 o 
   0   1   2       21.62       10.46      1.25 o 
   1   1   2      221.29      179.41      3.41 o 
   2   1   2        0.70        2.89      1.20 o 
   3   1   2      986.70     1145.32     19.20 o 
   4   1   2      540.49      583.21     14.96 o 
   5   1   2      177.62      183.71      9.07 o 
   6   1   2       70.81       78.81      7.37 o 
   7   1   2       92.32       73.68     14.66 o 
   8   1   2        8.08        0.55      4.79 o 
  -9   2   2      206.43      194.64     13.71 o 
  -8   2   2      362.82      386.19     16.86 o 
  -7   2   2      735.51      721.55     19.86 o 
  -6   2   2     1566.88     1608.53     30.98 o 
  -5   2   2      149.33      151.65      7.26 o 
  -4   2   2     4422.66     4243.35     46.60 o 
  -3   2   2      381.75      359.99      6.72 o 
  -2   2   2     4475.88     4710.35     68.14 o 
  -1   2   2       96.56      148.14     11.39 o 
   0   2   2      590.38      600.25      8.50 o 
   1   2   2        9.74        6.53      0.89 o 
   2   2   2       57.67       85.18      2.72 o 
   3   2   2      123.09      110.87      6.07 o 
   4   2   2      324.80      240.87     15.80 o 
   5   2   2      455.95      447.95     14.10 o 
   6   2   2       25.82       29.70      5.38 o 
   7   2   2      993.21      998.42     25.97 o 
   8   2   2       57.29       52.00      8.89 o 
  -9   3   2       66.88       56.64      9.37 o 
  -8   3   2       37.80       40.64     12.26 o 
  -7   3   2      400.12      387.60     19.17 o 
  -6   3   2     1048.88     1021.65     29.42 o 
  -5   3   2       95.23       91.35      4.14 o 
  -4   3   2     1047.62      939.71     13.77 o 
  -3   3   2     7234.62     7049.39     73.15 o 
  -2   3   2      409.08      404.84      9.07 o 
  -1   3   2     5542.16     5183.51     70.26 o 
   0   3   2     2732.52     2559.82     48.13 o 
   1   3   2      907.93      807.84     10.86 o 
   2   3   2       59.52       40.64      2.31 o 
   3   3   2      143.17      140.63      5.18 o 
   4   3   2      802.10      800.19     16.44 o 
   5   3   2       28.34       33.17      8.32 o 
   6   3   2      430.07      448.74     15.40 o 
   7   3   2      577.03      596.08     19.60 o 
   8   3   2       13.84        8.91      6.14 o 
  -9   4   2       12.35        9.63      8.05 o 
  -8   4   2        1.08       -5.02      5.02 o 
  -7   4   2        0.87        0.21      5.24 o 
  -6   4   2      280.52      303.35     22.33 o 
  -5   4   2       60.56       75.60      5.14 o 
  -4   4   2      817.53      787.57     12.32 o 
  -3   4   2       42.35       57.90      3.41 o 
  -2   4   2     2933.58     3092.03     58.24 o 
  -1   4   2     4972.70     4851.67     56.93 o 
   0   4   2      776.12      866.40     15.41 o 
   1   4   2     3278.81     3293.60     40.14 o 
   2   4   2       24.63       21.57      2.02 o 
   3   4   2       82.67       83.26      4.03 o 
   4   4   2       26.20       24.13      3.56 o 
   5   4   2       20.40       16.64      4.84 o 
   6   4   2      457.25      415.44     21.34 o 
   7   4   2       51.50       52.90     10.20 o 
   8   4   2       62.96       55.19     10.53 o 
  -9   5   2       88.46       77.33     12.34 o 
  -8   5   2       55.03       46.08     10.51 o 
  -7   5   2      305.15      290.06     17.02 o 
  -6   5   2       25.46       35.40      7.10 o 
  -5   5   2      551.64      546.84     21.74 o 
  -4   5   2     2198.15     2193.60     27.20 o 
  -3   5   2     3329.37     3015.60     38.05 o 
  -1   5   2    14546.53    14313.22    161.24 o 
   0   5   2     6551.86     6510.76    121.80 o 
   1   5   2     4342.12     4293.13     46.49 o 
   2   5   2     1859.66     1624.99     20.64 o 
   3   5   2       52.25       56.19      4.42 o 
   4   5   2     2095.45     2051.68     28.94 o 
   5   5   2        2.61        2.43      3.99 o 
   6   5   2       18.12       15.45      4.62 o 
   7   5   2      563.23      567.29     24.77 o 
   8   5   2        5.89        1.13      7.44 o 
  -9   6   2        3.91        6.45      8.32 o 
  -8   6   2        5.07       10.95      7.35 o 
  -7   6   2       62.66       59.08     16.20 o 
  -6   6   2      100.38       95.85      9.85 o 
  -5   6   2      131.36      111.82      6.10 o 
  -4   6   2      355.90      380.01     10.34 o 
  -3   6   2      272.30      250.35      7.93 o 
  -2   6   2      294.23      316.19     12.17 o 
  -1   6   2      349.72      422.70     14.58 o 
   0   6   2      106.62      108.44      9.05 o 
   1   6   2        1.64        0.99      1.26 o 
   2   6   2     1023.99     1086.51     17.99 o 
   3   6   2      146.56      154.54      6.01 o 
   4   6   2      142.91      149.49      6.20 o 
   5   6   2       45.83       40.91      6.48 o 
   6   6   2       33.37       29.87      7.43 o 
   7   6   2       30.08       14.57     13.57 o 
   8   6   2        5.35        0.91      7.35 o 
  -8   7   2      262.64      270.79     22.33 o 
  -7   7   2       61.47       50.38      9.85 o 
  -6   7   2      567.27      575.45     22.45 o 
  -5   7   2      562.60      556.33     13.89 o 
  -4   7   2     4287.54     4389.95     57.87 o 
  -3   7   2     3933.21     3995.92     52.40 o 
  -2   7   2     1473.24     1504.61     30.76 o 
  -1   7   2     8147.40     8552.92    116.05 o 
   0   7   2      632.00      588.07     14.02 o 
   1   7   2     3581.08     3777.87     64.94 o 
   2   7   2     1124.70      985.22     19.90 o 
   3   7   2      691.68      726.60     14.53 o 
   4   7   2     1407.56     1382.80     27.23 o 
   5   7   2       91.03       80.30      9.63 o 
   6   7   2       66.02       72.44      9.85 o 
   7   7   2      215.03      219.10     16.07 o 
   8   7   2        0.94       10.51      8.05 o 
  -8   8   2      120.99      129.31     14.20 o 
  -7   8   2      415.99      424.74     31.97 o 
  -6   8   2      153.85      168.26     16.13 o 
  -5   8   2      465.61      429.21     12.61 o 
  -4   8   2     1434.25     1404.31     35.13 o 
  -3   8   2      747.23      668.00     14.79 o 
  -2   8   2      307.66      329.67     12.06 o 
  -1   8   2      403.58      331.75     12.34 o 
   0   8   2     2391.32     2363.94     39.26 o 
   1   8   2       91.60      127.29      7.20 o 
   2   8   2      318.36      302.00     23.21 o 
   3   8   2      248.70      251.03      8.52 o 
   4   8   2      602.60      622.29     14.66 o 
   5   8   2       28.40       21.90      9.63 o 
   6   8   2        4.06        4.43      5.86 o 
   7   8   2      527.08      562.29     39.85 o 
  -8   9   2       13.32       20.60      8.96 o 
  -7   9   2        8.63        7.01      6.81 o 
  -6   9   2      282.01      267.15     13.07 o 
  -5   9   2      902.66      906.13     19.90 o 
  -4   9   2      529.28      498.00     22.34 o 
  -3   9   2        0.91       -2.03      2.03 o 
  -2   9   2      599.49      584.84     16.28 o 
  -1   9   2      212.02      234.97     13.56 o 
   0   9   2      508.60      493.42     14.30 o 
   1   9   2       13.57       11.74      3.60 o 
   2   9   2     1100.32     1121.18     24.59 o 
   3   9   2       57.69       48.17      4.79 o 
   4   9   2      286.02      295.01     12.34 o 
   5   9   2      640.39      590.12     43.79 o 
   6   9   2       78.67       59.86      9.85 o 
   7   9   2       44.68       43.68      9.91 o 
  -8  10   2       84.20       81.47     21.46 o 
  -7  10   2      230.41      250.22     17.45 o 
  -6  10   2      660.05      653.98     21.09 o 
  -5  10   2      128.07      128.43      8.01 o 
  -4  10   2     2623.27     2634.25     40.85 o 
  -3  10   2      918.70      944.07     22.51 o 
  -2  10   2     1838.14     1835.21     44.70 o 
  -1  10   2     2314.49     2200.99     38.64 o 
   0  10   2      658.64      641.18     17.27 o 
   1  10   2      244.94      235.82     10.39 o 
   2  10   2     1314.41     1266.26     75.76 o 
   3  10   2      251.80      245.34     11.45 o 
   4  10   2      691.00      739.27     51.23 o 
   5  10   2      358.19      330.09     25.84 o 
   6  10   2       62.13       73.41     12.70 o 
   7  10   2      301.76      373.02     21.04 o 
  -7  11   2       10.55        6.35      7.13 o 
  -6  11   2       77.07       90.11      9.43 o 
  -5  11   2        4.89        7.48      4.35 o 
  -4  11   2      236.95      269.35     11.02 o 
  -3  11   2       13.24       12.33      4.23 o 
  -2  11   2      970.93      936.39     23.89 o 
  -1  11   2        4.57        4.92      3.47 o 
   0  11   2        6.81       -2.01      3.18 o 
   1  11   2        0.08        0.58      3.47 o 
   2  11   2      235.51      223.78     13.58 o 
   3  11   2      143.59      138.74     11.44 o 
   4  11   2        1.14       -1.75      3.85 o 
   5  11   2        2.80        0.88      7.88 o 
   6  11   2       27.85       24.73      7.72 o 
   7  11   2       22.71       27.92      9.68 o 
  -7  12   2       45.85       33.15     14.45 o 
  -6  12   2     1104.78     1179.96     31.31 o 
  -5  12   2        4.19        5.25      4.58 o 
  -4  12   2     2986.99     2898.74     46.06 o 
  -3  12   2     1266.13     1279.83     30.00 o 
  -2  12   2      872.55      840.09     23.22 o 
  -1  12   2     2451.26     2400.40     43.65 o 
   0  12   2       61.62       58.38      6.56 o 
   1  12   2      458.25      500.95     16.72 o 
   2  12   2      229.42      206.52     11.54 o 
   3  12   2        1.02        2.42      5.24 o 
   4  12   2       17.38       14.03      5.29 o 
   5  12   2       84.79      100.72     18.39 o 
   6  12   2        0.34       -5.25      8.76 o 
  -7  13   2        7.47        2.66      7.58 o 
  -6  13   2       18.60       39.08      8.35 o 
  -5  13   2       22.73       19.96      6.66 o 
  -4  13   2        9.45       12.42      5.18 o 
  -3  13   2      263.21      225.34     16.40 o 
  -2  13   2      231.57      219.74     12.56 o 
  -1  13   2     1524.34     1420.92     41.80 o 
   0  13   2     1831.38     1747.37     36.41 o 
   1  13   2     1012.12     1011.84     26.17 o 
   2  13   2     1661.84     1543.75     34.68 o 
   3  13   2       20.13       16.48      5.93 o 
   4  13   2     1255.93     1184.48     38.70 o 
   5  13   2       37.67       47.30      9.23 o 
   6  13   2      303.51      289.68     23.65 o 
  -6  14   2       20.06       33.38      9.68 o 
  -5  14   2        3.95        0.88      5.67 o 
  -4  14   2      189.83      214.42     16.40 o 
  -3  14   2      631.64      603.80     21.33 o 
  -2  14   2       24.40       20.90      6.39 o 
  -1  14   2      558.37      516.27     21.16 o 
   0  14   2      221.66      187.59     11.56 o 
   1  14   2       26.92       20.86      5.61 o 
   2  14   2       83.96       84.86      9.23 o 
   3  14   2       89.50       74.94      9.21 o 
   4  14   2       94.10       99.84     19.27 o 
   5  14   2        1.58       -1.75      9.63 o 
  -5  15   2       15.97        5.62      6.44 o 
  -4  15   2      163.04      167.56     15.48 o 
  -3  15   2      632.68      619.50     24.43 o 
  -2  15   2        2.23        3.53      5.38 o 
  -1  15   2     2024.34     2093.00     69.73 o 
   0  15   2      543.69      506.20     39.85 o 
   1  15   2      844.78      874.36     25.87 o 
   2  15   2      498.43      517.06     19.76 o 
   3  15   2        2.28       -1.63      6.31 o 
   4  15   2      269.84      267.12     28.90 o 
   5  15   2       74.67       76.31     13.57 o 
  -5  16   2       10.30        6.66     10.51 o 
  -4  16   2       59.04       75.76     16.64 o 
  -3  16   2       96.99       83.04     10.46 o 
  -2  16   2       34.17       29.14      7.68 o 
  -1  16   2        3.56        8.84      6.03 o 
   0  16   2        5.23        2.15      6.73 o 
   1  16   2       19.07       18.53      6.39 o 
   2  16   2       29.84       35.50      8.06 o 
   3  16   2      135.01      124.02     14.24 o 
   4  16   2        0.46       -7.88     12.26 o 
  -4  17   2      514.28      515.23     28.41 o 
  -3  17   2       69.71       64.53     16.79 o 
  -2  17   2        0.45        5.51      6.16 o 
  -1  17   2      140.53      133.87     12.28 o 
   0  17   2      218.52      210.78     19.20 o 
   1  17   2        2.87       13.87      9.58 o 
   2  17   2      126.28      124.62     11.84 o 
   3  17   2       31.78       22.30      9.23 o 
  -3  18   2       12.20       19.54     10.26 o 
  -2  18   2       17.95        9.06      7.74 o 
  -1  18   2      210.50      204.21     29.34 o 
   0  18   2        8.03        1.56      8.60 o 
   1  18   2      106.46       87.86     15.16 o 
   2  18   2       17.11       13.74     12.70 o 
  -9   1   3      185.89      195.71     17.64 o 
  -8   1   3        6.50       -0.55      4.88 o 
  -7   1   3      591.97      605.58     15.96 o 
  -6   1   3      626.98      602.70     19.58 o 
  -5   1   3     1395.49     1428.98     19.69 o 
  -4   1   3    19713.26    20298.84    202.87 o 
  -3   1   3      472.19      457.44      7.93 o 
  -2   1   3    14961.35    14408.13    188.10 o 
  -1   1   3     9354.89     9553.12    107.11 o 
   0   1   3      164.79      265.06     10.25 o 
   1   1   3      385.19      499.31      7.35 o 
   2   1   3       93.63       81.66      2.66 o 
   3   1   3        6.52        5.56      1.40 o 
   4   1   3      618.56      556.21     14.93 o 
   5   1   3       54.93       58.67     14.45 o 
   6   1   3      181.48      191.28     12.68 o 
   7   1   3      449.80      446.10     15.19 o 
   8   1   3        1.53        1.61      4.67 o 
  -9   2   3       26.63       28.48      7.60 o 
  -8   2   3       42.28       22.73      6.31 o 
  -7   2   3       16.94        9.87      4.85 o 
  -6   2   3       38.37       32.75      4.87 o 
  -5   2   3      140.90      130.00      7.06 o 
  -4   2   3     2410.96     2550.01     33.58 o 
  -3   2   3      207.17      201.78      7.39 o 
  -2   2   3      112.12      150.11      3.76 o 
  -1   2   3     2597.15     2569.65     35.25 o 
   0   2   3     7143.63     6639.26     74.85 o 
   1   2   3       76.07      111.67      3.10 o 
   2   2   3     1552.27     1484.66     18.18 o 
   3   2   3       43.86       41.51      2.89 o 
   4   2   3      350.66      349.92     11.88 o 
   5   2   3       32.62       31.75      6.19 o 
   6   2   3       69.28       81.88      9.23 o 
   7   2   3      153.45      142.76     10.64 o 
   8   2   3        2.08        3.68      5.00 o 
  -9   3   3       65.11       62.41      9.40 o 
  -8   3   3        1.94       -3.18      5.86 o 
  -7   3   3     2107.72     2069.74     50.12 o 
  -6   3   3      239.90      246.66      9.88 o 
  -5   3   3     1847.36     1956.97     25.28 o 
  -4   3   3     1323.41     1183.98     19.61 o 
  -3   3   3      584.62      637.91      9.74 o 
  -2   3   3      363.36      412.07     11.10 o 
  -1   3   3     1757.25     1831.23     23.16 o 
   0   3   3     2324.19     2446.21     29.95 o 
   1   3   3        3.70        4.56      1.23 o 
   2   3   3      798.31      791.71     11.46 o 
   3   3   3        5.93        7.88      1.65 o 
   4   3   3     1032.22     1012.69     24.40 o 
   5   3   3       39.12       22.40      5.47 o 
   6   3   3      153.64      150.38     11.44 o 
   7   3   3      286.20      277.51     31.09 o 
   8   3   3        0.03       -3.39      5.67 o 
  -9   4   3       40.46       45.28     18.83 o 
  -8   4   3       47.51       35.57      8.34 o 
  -7   4   3     1172.91     1106.27     33.71 o 
  -6   4   3       61.19       58.38      7.09 o 
  -5   4   3      522.92      502.70     10.01 o 
  -4   4   3     5929.73     5986.84     64.16 o 
  -3   4   3      155.53      112.88      6.22 o 
  -2   4   3      956.92     1004.74     27.15 o 
  -1   4   3    15484.38    15362.05    197.42 o 
   0   4   3      987.86      854.05     13.43 o 
   1   4   3     2806.65     2653.32     33.46 o 
   2   4   3      920.74      852.33     12.65 o 
   3   4   3     1323.65     1253.48     17.36 o 
   4   4   3     1259.03     1200.31     20.23 o 
   5   4   3       66.52       66.29      7.58 o 
   6   4   3      244.88      245.00     14.08 o 
   7   4   3      586.58      590.77     23.69 o 
   8   4   3        0.84       -3.09      6.48 o 
  -9   5   3        8.00        3.39      7.10 o 
  -8   5   3       49.72       44.24      9.58 o 
  -7   5   3       19.48       22.77      7.43 o 
  -6   5   3      184.25      192.64     10.09 o 
  -5   5   3       31.38       29.92      3.85 o 
  -4   5   3       76.51       84.85      4.86 o 
  -3   5   3      720.10      817.72     17.15 o 
  -2   5   3     1594.04     1568.08     33.35 o 
  -1   5   3      264.77      294.25      7.65 o 
   0   5   3      718.01      666.87     13.89 o 
   1   5   3      424.67      403.44      9.17 o 
   2   5   3       41.03       58.28      3.17 o 
   3   5   3       79.90       89.97      4.06 o 
   4   5   3      161.11      161.74      9.61 o 
   5   5   3       30.43       42.04      6.94 o 
   6   5   3        2.16       -1.57      3.18 o 
   7   5   3        6.31       -3.50      8.76 o 
   8   5   3        0.02        0.00      9.63 o 
  -9   6   3       89.35       99.89     13.30 o 
  -8   6   3       56.67       48.09      9.85 o 
  -7   6   3      572.02      648.38     25.69 o 
  -6   6   3      901.18      947.86     24.62 o 
  -5   6   3      144.14      135.34      6.68 o 
  -4   6   3     8048.26     8030.69     96.98 o 
  -3   6   3     1483.44     1460.93     26.54 o 
  -2   6   3     3674.16     3554.21     45.69 o 
  -1   6   3    10341.61    10513.36    139.67 o 
   0   6   3     2124.11     2268.48     36.12 o 
   1   6   3     5155.84     5357.64     57.93 o 
   2   6   3     1217.75     1357.83     18.83 o 
   3   6   3     1020.28      992.38     15.50 o 
   4   6   3     1808.61     1734.55     29.70 o 
   5   6   3      349.03      344.14     16.20 o 
   6   6   3      100.22      125.24     17.52 o 
   7   6   3      219.16      240.85     25.40 o 
   8   6   3        2.85        8.76     11.39 o 
  -9   7   3       75.33       83.28     13.01 o 
  -8   7   3        1.36        3.03      6.73 o 
  -7   7   3      331.36      333.74     18.46 o 
  -6   7   3       19.12       10.44      4.64 o 
  -5   7   3      370.89      377.72     11.30 o 
  -4   7   3      882.63      888.46     17.89 o 
  -3   7   3      112.12      130.05     10.22 o 
  -2   7   3       78.31       81.43      3.80 o 
  -1   7   3     2525.09     2602.92     40.63 o 
   0   7   3        2.14        7.93      2.67 o 
   1   7   3     1220.32     1243.81     22.85 o 
   2   7   3       42.80       54.86      3.90 o 
   3   7   3      151.35      119.49      5.25 o 
   4   7   3     1716.99     1720.72     27.81 o 
   5   7   3      175.61      177.08     21.02 o 
   6   7   3       90.66       60.43     14.01 o 
   7   7   3      182.29      168.15     21.90 o 
  -8   8   3       43.01       33.46      9.23 o 
  -7   8   3      349.22      348.81     19.32 o 
  -6   8   3      551.83      576.00     18.62 o 
  -5   8   3       62.79       61.28      8.09 o 
  -4   8   3     2067.87     2160.14     35.28 o 
  -3   8   3      132.63      118.61      7.33 o 
  -2   8   3     2712.22     2706.74     36.81 o 
  -1   8   3       20.45       47.98      4.36 o 
   0   8   3     1762.05     1745.83     31.34 o 
   1   8   3        6.78        4.66      2.17 o 
   2   8   3        5.38        5.73      2.38 o 
   3   8   3      103.50      100.91      5.27 o 
   4   8   3      288.55      286.60      9.95 o 
   5   8   3      357.54      337.51     16.82 o 
   6   8   3      212.35      171.66     21.90 o 
   7   8   3      119.62      134.87     21.02 o 
  -8   9   3       41.64       45.23     10.82 o 
  -7   9   3      201.91      264.33     17.21 o 
  -6   9   3       16.33       21.45      5.85 o 
  -5   9   3       20.81       13.90      4.14 o 
  -4   9   3      719.44      731.93     17.04 o 
  -3   9   3      210.91      209.19     12.77 o 
  -2   9   3      140.58      154.28      6.96 o 
  -1   9   3     1090.74     1224.85     24.48 o 
   0   9   3       69.96       79.62      6.18 o 
   1   9   3      944.59      974.26     22.16 o 
   2   9   3      488.56      511.48     13.52 o 
   3   9   3      482.33      471.44     12.64 o 
   4   9   3     1934.91     1984.33     32.12 o 
   5   9   3      129.61      124.62     12.70 o 
   6   9   3      413.76      460.67     33.28 o 
   7   9   3      306.72      343.32     31.53 o 
  -8  10   3       68.62       87.96     21.46 o 
  -7  10   3        8.42        7.77      6.94 o 
  -6  10   3       93.61       98.15      9.21 o 
  -5  10   3      149.39      125.59      7.93 o 
  -4  10   3       45.17       60.49      5.96 o 
  -3  10   3      117.23      142.01      7.73 o 
  -2  10   3       65.98       67.13      8.67 o 
  -1  10   3       15.41       16.22      6.30 o 
   0  10   3       91.05      114.34      7.60 o 
   1  10   3       48.05       42.89      5.52 o 
   2  10   3       82.56       81.14      9.86 o 
   3  10   3      141.90      149.13      8.78 o 
   4  10   3        4.79       -1.13      3.98 o 
   5  10   3        4.57       -4.38      7.01 o 
   6  10   3       14.95       33.28     13.14 o 
   7  10   3        2.11        7.88     11.39 o 
  -7  11   3      913.75      945.15     49.48 o 
  -6  11   3      229.53      267.13     14.02 o 
  -5  11   3      412.59      445.78     14.55 o 
  -4  11   3     1089.14     1066.15     27.80 o 
  -3  11   3      352.23      321.11     14.92 o 
  -2  11   3      141.13      145.17     34.16 o 
  -1  11   3        8.06        3.78      3.34 o 
   0  11   3        0.44       -1.60      3.08 o 
   1  11   3       71.47       69.00      7.04 o 
   2  11   3      344.77      407.35     12.56 o 
   3  11   3       58.83       54.89     11.91 o 
   4  11   3      733.61      681.99     27.39 o 
   5  11   3      269.92      253.11     25.40 o 
   6  11   3      161.04      176.04     23.65 o 
  -7  12   3        0.57       -1.26      7.10 o 
  -6  12   3       87.85       84.70      9.88 o 
  -5  12   3      241.23      211.55     11.12 o 
  -4  12   3     1022.33      994.64     25.86 o 
  -3  12   3      510.00      523.77     18.81 o 
  -2  12   3        6.53       18.77      7.10 o 
  -1  12   3     1730.54     1682.87     33.77 o 
   0  12   3      121.98      150.61     10.31 o 
   1  12   3       12.81       20.11      8.27 o 
   2  12   3        5.73       10.09      5.86 o 
   3  12   3      201.22      233.09     12.05 o 
   4  12   3      128.34      127.41     17.95 o 
   5  12   3       12.31        1.75      9.63 o 
   6  12   3       96.47       70.94     17.52 o 
  -7  13   3      158.49      156.16     15.71 o 
  -6  13   3      141.51      148.50     12.10 o 
  -5  13   3       53.94       52.99      6.97 o 
  -4  13   3      374.38      348.59     16.55 o 
  -3  13   3      154.18      178.14     24.96 o 
  -2  13   3      741.56      804.12     29.99 o 
  -1  13   3      390.41      424.65     36.35 o 
   0  13   3       85.54      124.99      9.85 o 
   1  13   3     2489.01     2389.54     46.09 o 
   2  13   3       61.43       55.72      7.55 o 
   3  13   3      830.40      800.08     20.39 o 
   4  13   3      251.24      248.28     17.64 o 
   5  13   3        4.29        2.63     10.51 o 
   6  13   3       21.16       20.14     13.14 o 
  -6  14   3      208.04      259.72     20.34 o 
  -5  14   3        3.73        2.72      5.20 o 
  -4  14   3     1226.25     1236.09     32.80 o 
  -3  14   3      336.31      350.98     20.68 o 
  -2  14   3      934.49      920.13     26.57 o 
  -1  14   3      681.53      668.59     28.17 o 
   0  14   3       79.66       89.85      8.89 o 
   1  14   3      904.54      848.66     24.65 o 
   2  14   3       33.90       23.01      6.15 o 
   3  14   3      519.84      511.01     19.50 o 
   4  14   3      338.40      381.85     32.40 o 
   5  14   3        0.23       -4.38     10.51 o 
  -6  15   3       62.08       44.23      9.21 o 
  -5  15   3       17.91       17.88      6.25 o 
  -4  15   3      150.92      147.58     12.62 o 
  -3  15   3       13.42        5.49      6.25 o 
  -2  15   3      141.73      153.34     16.95 o 
  -1  15   3       15.06       14.40      8.34 o 
   0  15   3      216.50      243.07     18.58 o 
   1  15   3        0.70        3.85      5.41 o 
   2  15   3       11.82        9.94      6.25 o 
   3  15   3       34.33       36.43      8.25 o 
   4  15   3       10.06       -6.13     10.51 o 
  -5  16   3       27.81       24.52     14.01 o 
  -4  16   3      787.10      812.76     34.27 o 
  -3  16   3      120.97      159.76     13.22 o 
  -2  16   3      127.26      124.68     16.44 o 
  -1  16   3      595.92      609.34     22.39 o 
   0  16   3        0.84        3.31      6.94 o 
   1  16   3      505.99      551.46     27.55 o 
   2  16   3      104.04      113.69     11.19 o 
   3  16   3      162.66      178.87     16.69 o 
   4  16   3      356.69      362.99     34.16 o 
  -4  17   3      184.42      222.82     20.12 o 
  -3  17   3        3.86       -3.21      6.07 o 
  -2  17   3        9.42        6.15      6.39 o 
  -1  17   3       30.21       19.41      7.28 o 
   0  17   3      124.82      108.82     17.95 o 
   1  17   3       17.95       14.15     16.64 o 
   2  17   3       23.76       10.53      7.04 o 
   3  17   3       51.86       54.59     11.72 o 
  -3  18   3        1.93        6.17      7.71 o 
  -2  18   3      170.15      163.89     20.82 o 
  -1  18   3      177.23      202.60     23.65 o 
   0  18   3       41.17       56.49     13.30 o 
   1  18   3       69.26       70.71     13.92 o 
   2  18   3       73.73       50.12     13.22 o 
  -9   0   4       69.46       54.30     15.76 o 
  -8   0   4      168.83      146.01     12.83 o 
  -7   0   4      669.43      722.87     24.40 o 
  -6   0   4       55.24       64.98      5.81 o 
  -5   0   4      102.31      108.86      6.25 o 
  -4   0   4     3557.02     3553.37     52.36 o 
  -3   0   4       94.89      130.50      6.81 o 
  -1   0   4     4532.77     4526.84     60.94 o 
   0   0   4    55155.16    56726.00   1285.24 o 
   1   0   4      470.67      334.04      9.58 o 
   2   0   4       74.72       87.10     17.52 o 
   3   0   4     8705.62     8835.11    204.94 o 
   4   0   4     2090.55     1951.29     59.55 o 
   5   0   4       56.55       61.05      8.05 o 
   6   0   4      727.95      656.85     33.28 o 
   7   0   4      180.12      158.52     18.39 o 
   8   0   4       56.34       38.54     14.01 o 
  -9   1   4        3.68       16.17      7.98 o 
  -8   1   4        1.12       -3.05      4.60 o 
  -7   1   4        0.71       -2.67      3.34 o 
  -6   1   4       33.69       27.67      3.16 o 
  -5   1   4        5.29        5.97      2.14 o 
  -4   1   4      772.09      839.59     16.17 o 
  -3   1   4      417.46      451.42      8.90 o 
  -1   1   4     1448.11     1629.90     20.76 o 
   0   1   4    26184.31    27253.29    352.43 o 
   1   1   4      151.94      183.46      4.56 o 
   2   1   4        1.05        0.96      1.31 o 
   3   1   4      947.02      942.65     15.36 o 
   4   1   4      143.07      137.22      7.68 o 
   5   1   4        9.97        6.55      3.98 o 
   6   1   4       14.65        8.35      3.70 o 
   7   1   4       41.47       50.73     13.14 o 
   8   1   4        0.67        3.73      7.10 o 
  -9   2   4       54.71       53.98      8.86 o 
  -8   2   4      261.43      252.21     13.78 o 
  -7   2   4     1346.00     1366.14     44.67 o 
  -6   2   4        3.18        2.28      2.57 o 
  -5   2   4      310.65      309.28      7.57 o 
  -4   2   4     1089.38     1025.83     14.97 o 
  -3   2   4     1619.29     1801.47     24.36 o 
  -2   2   4      450.39      677.00     21.46 o 
  -1   2   4      633.18      584.09      8.32 o 
   0   2   4      253.29      388.90      6.28 o 
   1   2   4     3591.86     3357.86     36.34 o 
   2   2   4       85.33       86.14      5.66 o 
   3   2   4     3056.79     2886.28     37.89 o 
   4   2   4     1291.84     1282.25     25.75 o 
   5   2   4       58.60       60.95      6.90 o 
   6   2   4      585.60      582.86     41.80 o 
   7   2   4      136.15      124.85     12.06 o 
   8   2   4       78.87       76.22     13.84 o 
  -9   3   4       11.79        0.66      6.04 o 
  -8   3   4      163.52      167.79     14.08 o 
  -7   3   4     1106.57     1119.88     33.37 o 
  -6   3   4        1.03        2.63      3.18 o 
  -5   3   4      974.99      878.67     14.27 o 
  -4   3   4     1988.63     2012.53     25.02 o 
  -3   3   4      819.19      736.76     11.67 o 
  -2   3   4      160.49      178.38     14.80 o 
  -1   3   4     2710.77     2671.88     33.03 o 
   0   3   4     2459.32     2431.05     66.79 o 
   1   3   4      795.77      879.22     14.55 o 
   2   3   4      124.97      101.90      4.23 o 
   3   3   4      421.07      383.65      7.88 o 
   4   3   4     1587.87     1589.19     30.12 o 
   5   3   4       26.92       17.13      4.36 o 
   6   3   4      506.33      574.66     18.61 o 
   7   3   4       99.27       82.65     13.57 o 
   8   3   4       68.20       73.31     12.20 o 
  -9   4   4        1.95       -1.18      7.10 o 
  -8   4   4        2.27        4.25      6.10 o 
  -7   4   4       30.82       20.84      7.44 o 
  -6   4   4       12.76        8.03      3.11 o 
  -5   4   4      154.82      166.51      5.56 o 
  -4   4   4      169.20      156.15      7.94 o 
  -3   4   4      237.96      217.11     10.09 o 
  -2   4   4      783.48      922.91     17.59 o 
  -1   4   4      395.73      392.12      8.82 o 
   0   4   4     1234.44     1248.86     17.87 o 
   1   4   4       15.00       13.26      2.05 o 
   2   4   4       52.64       49.32      2.89 o 
   3   4   4      106.99       96.15      7.20 o 
   4   4   4      372.44      403.52     12.93 o 
   5   4   4        4.48        4.87      3.69 o 
   6   4   4       60.60       54.19      7.17 o 
   7   4   4       94.65      107.84     11.72 o 
   8   4   4        0.23        7.88     11.39 o 
  -9   5   4      143.00      136.09     27.59 o 
  -8   5   4       51.73       68.32     10.53 o 
  -7   5   4     1390.57     1411.08     39.02 o 
  -6   5   4       21.92       27.22      4.07 o 
  -5   5   4     2168.73     2166.58     32.91 o 
  -4   5   4     2298.50     2277.77     33.02 o 
  -3   5   4     1570.70     1582.27     37.91 o 
  -2   5   4       36.35       86.66      4.76 o 
  -1   5   4      105.41      145.44      5.63 o 
   0   5   4      187.11      125.74      5.04 o 
   1   5   4     1399.74     1279.72     19.21 o 
   2   5   4      591.40      576.89     10.38 o 
   3   5   4     1280.59     1213.94     17.59 o 
   4   5   4     2640.74     2657.07     44.26 o 
   5   5   4        0.26        3.17      3.47 o 
   6   5   4      351.90      358.80     14.59 o 
   7   5   4      282.76      265.00     17.64 o 
  -9   6   4       18.66       21.25      9.63 o 
  -8   6   4       22.13       17.48      7.72 o 
  -7   6   4       39.34       47.36      8.96 o 
  -6   6   4       38.19       40.40      5.85 o 
  -5   6   4        3.58        3.66      2.82 o 
  -4   6   4       49.27       63.15      4.76 o 
  -3   6   4       58.89       72.25      9.63 o 
  -2   6   4       55.35       44.09      4.30 o 
  -1   6   4      923.50     1060.25     19.84 o 
   0   6   4     1259.91     1220.18     22.61 o 
   1   6   4     5167.74     5354.95     58.32 o 
   2   6   4        6.52        4.24      1.91 o 
   3   6   4      680.00      658.20     12.07 o 
   4   6   4      226.61      223.64      8.35 o 
   5   6   4        5.28        2.45      3.56 o 
   6   6   4       56.11       60.47      7.33 o 
   7   6   4        5.87       12.70      7.43 o 
  -9   7   4       13.07       12.33      7.98 o 
  -8   7   4       60.46       55.57     10.47 o 
  -7   7   4      899.30      949.49     31.85 o 
  -6   7   4      116.06      120.68     11.52 o 
  -5   7   4     1030.73     1058.56     20.93 o 
  -4   7   4     7547.48     7499.92    106.48 o 
  -3   7   4       24.27       33.46      4.29 o 
  -2   7   4     3211.85     3116.86     49.29 o 
  -1   7   4     3414.22     3520.61     52.77 o 
   0   7   4     1679.34     1673.61     29.51 o 
   1   7   4      514.74      468.95      9.64 o 
   2   7   4      375.96      407.53     10.00 o 
   3   7   4     1231.71     1218.75     18.78 o 
   4   7   4        8.96       17.60      3.65 o 
   5   7   4       36.39       36.24      5.85 o 
   6   7   4      146.56      145.92     12.59 o 
   7   7   4       46.17       68.24     10.82 o 
  -8   8   4       50.95       59.31     10.72 o 
  -7   8   4      496.59      516.21     22.89 o 
  -6   8   4        1.37       -2.34      4.05 o 
  -5   8   4      169.47      168.20      8.23 o 
  -4   8   4     3349.84     3314.79     47.01 o 
  -3   8   4       13.91       15.10      3.80 o 
  -2   8   4       97.64       73.32      4.21 o 
  -1   8   4     2466.43     2724.92     43.61 o 
   0   8   4      165.32      156.51      9.43 o 
   1   8   4     1511.84     1561.65     28.38 o 
   2   8   4      294.97      339.68      9.72 o 
   3   8   4     1204.27     1242.04     25.50 o 
   4   8   4      301.16      311.60     10.29 o 
   5   8   4        9.90       10.51      4.55 o 
   6   8   4      182.83      207.14     15.33 o 
   7   8   4       13.94       14.82      7.98 o 
  -8   9   4       62.39       50.61     12.26 o 
  -7   9   4       36.88       34.92     10.51 o 
  -6   9   4        3.91        3.12      4.36 o 
  -5   9   4      904.72      878.08     19.57 o 
  -4   9   4      121.13      118.23      9.23 o 
  -3   9   4       91.23       86.01      8.83 o 
  -2   9   4     1320.30     1310.62     34.95 o 
  -1   9   4       86.91       86.99      6.14 o 
   0   9   4       77.60       67.87      6.91 o 
   1   9   4       18.11       18.65      3.98 o 
   2   9   4        2.98        2.19      2.41 o 
   3   9   4       29.98       30.16      3.81 o 
   4   9   4      112.24      109.41      9.86 o 
   5   9   4        7.40       11.91      8.32 o 
   6   9   4      124.60      133.91     13.22 o 
   7   9   4       57.35       63.39     11.34 o 
  -8  10   4      553.42      604.88     34.16 o 
  -7  10   4       93.31       99.11     15.33 o 
  -6  10   4      268.22      246.30     13.08 o 
  -5  10   4      443.82      462.41     14.35 o 
  -4  10   4      712.04      697.63     47.14 o 
  -3  10   4       66.44       65.21      6.66 o 
  -2  10   4      636.76      697.29     24.75 o 
  -1  10   4     2585.08     2514.55     43.32 o 
   0  10   4       66.51       91.00      9.93 o 
   1  10   4     2146.68     2098.40     42.32 o 
   2  10   4      593.28      609.66     25.54 o 
   3  10   4     1145.93     1231.12     22.89 o 
   4  10   4     1221.45     1247.78     28.49 o 
   5  10   4       20.02       22.62      7.35 o 
   6  10   4      558.62      571.08     24.94 o 
  -8  11   4        2.30       18.24      8.96 o 
  -7  11   4       89.08      111.22     16.20 o 
  -6  11   4       32.83       37.84      7.21 o 
  -5  11   4      169.20      167.44      9.56 o 
  -4  11   4      466.97      521.34     17.27 o 
  -3  11   4      751.78      712.30     26.77 o 
  -2  11   4      352.97      336.21     17.64 o 
  -1  11   4     1602.80     1500.02     30.41 o 
   0  11   4     1013.17      931.90     22.67 o 
   1  11   4      159.67      157.08     11.07 o 
   2  11   4      214.63      209.85      9.15 o 
   3  11   4       63.45       63.94      8.67 o 
   4  11   4        0.42       -2.48      3.79 o 
   5  11   4      158.19      159.10     13.46 o 
   6  11   4        0.26        0.25      6.31 o 
  -7  12   4      735.69      699.69     29.29 o 
  -6  12   4        0.69       -3.64      4.64 o 
  -5  12   4     2027.02     1981.34     36.11 o 
  -4  12   4     1287.73     1306.18     27.20 o 
  -3  12   4      663.74      619.89     62.62 o 
  -2  12   4     1310.87     1296.99     39.00 o 
  -1  12   4      262.42      282.96     17.31 o 
   0  12   4      480.61      509.64     17.32 o 
   1  12   4      264.39      231.25     11.94 o 
   2  12   4       82.86       53.45      6.90 o 
   3  12   4        4.96       11.47      4.38 o 
   4  12   4      195.94      202.63     12.11 o 
   5  12   4       15.69        5.25      6.73 o 
   6  12   4      144.51      142.11     14.31 o 
  -7  13   4       98.85       97.68     13.25 o 
  -6  13   4       56.33       57.44      9.21 o 
  -5  13   4      118.56      120.37      9.34 o 
  -4  13   4     1061.22     1085.55     25.10 o 
  -3  13   4      163.43      168.97     11.88 o 
  -2  13   4      170.08      191.52     15.45 o 
  -1  13   4     2397.10     2265.83     56.96 o 
   0  13   4      651.81      663.32     20.10 o 
   1  13   4      750.41      730.36     21.87 o 
   2  13   4       17.94        7.53     11.89 o 
   3  13   4     1408.58     1317.37     29.45 o 
   4  13   4       93.11       81.74      9.21 o 
   5  13   4      404.34      373.51     20.81 o 
  -6  14   4       22.81       18.52      9.67 o 
  -5  14   4       20.86       15.68      6.73 o 
  -4  14   4       51.49       60.93      9.43 o 
  -3  14   4       14.85        8.21      4.88 o 
  -2  14   4      430.66      419.21     22.89 o 
  -1  14   4      359.24      325.03     20.12 o 
   0  14   4       40.67       20.57     16.64 o 
   1  14   4      740.08      727.37     25.91 o 
   2  14   4       44.63       29.26      6.69 o 
   3  14   4      155.74      153.72     11.88 o 
   4  14   4      152.35      145.06     13.84 o 
   5  14   4        6.08       -1.26      7.10 o 
  -6  15   4        4.23        3.46      6.51 o 
  -5  15   4      296.07      277.91     36.78 o 
  -4  15   4      813.50      812.39     27.24 o 
  -3  15   4       39.92       51.36     11.15 o 
  -2  15   4      473.25      428.10     24.13 o 
  -1  15   4      344.27      337.42     21.36 o 
   0  15   4      123.85      110.51     14.45 o 
   1  15   4      308.21      333.17     15.96 o 
   2  15   4       42.23       43.44      8.06 o 
   3  15   4      319.96      326.50     20.68 o 
   4  15   4      233.12      265.37     29.78 o 
  -5  16   4       40.05       30.47     10.20 o 
  -4  16   4       79.76       78.28     10.78 o 
  -3  16   4       30.99       18.10      7.49 o 
  -2  16   4        5.40        6.79      5.93 o 
  -1  16   4       57.20       30.24     10.47 o 
   0  16   4      130.21      141.77     19.71 o 
   1  16   4        1.63       19.52      9.58 o 
   2  16   4        2.76       -5.47      5.67 o 
   3  16   4       48.10       39.47     15.33 o 
  -4  17   4      166.68      169.49     23.65 o 
  -3  17   4       27.18       26.08      8.59 o 
  -2  17   4      352.03      340.85     18.29 o 
  -1  17   4       55.52       42.18     24.52 o 
   0  17   4       26.38       21.31     10.20 o 
   1  17   4      161.21      136.68     16.10 o 
   2  17   4        8.37        9.28      9.23 o 
  -3  18   4       50.80       69.97     11.33 o 
  -2  18   4       44.74       32.60      9.07 o 
  -1  18   4      221.20      238.61     21.36 o 
   0  18   4        3.79       -4.41     10.07 o 
   1  18   4      105.03      108.31     16.40 o 
  -9   1   5        2.50        8.32      7.35 o 
  -8   1   5      561.50      549.38     19.20 o 
  -7   1   5      277.39      270.38     10.37 o 
  -6   1   5        0.25       -2.02      2.02 o 
  -5   1   5      795.01      771.12     13.22 o 
  -4   1   5     4562.51     4782.38     52.42 o 
  -3   1   5      398.44      445.25     11.26 o 
  -2   1   5     4139.52     4086.75     57.71 o 
  -1   1   5     7621.77     7411.48    132.01 o 
   0   1   5    11459.20    11871.61    133.84 o 
   1   1   5     2237.55     2070.06     24.12 o 
   2   1   5      661.40      610.11      9.81 o 
   3   1   5     4085.56     3962.82     50.12 o 
   4   1   5      114.78      123.58      7.91 o 
   5   1   5      337.54      356.85     13.41 o 
   6   1   5      570.34      574.69     20.15 o 
   7   1   5       24.56       17.95      8.22 o 
  -9   2   5       11.39       12.33      6.22 o 
  -8   2   5      383.36      372.02     17.91 o 
  -7   2   5      339.31      381.97     17.83 o 
  -6   2   5        0.36        0.84      2.14 o 
  -5   2   5      910.70      949.27     15.29 o 
  -4   2   5     1359.52     1474.18     22.00 o 
  -3   2   5      728.55      605.01     15.44 o 
  -2   2   5       99.09      129.10      4.30 o 
  -1   2   5     1987.53     2506.72     31.86 o 
   0   2   5      750.67      743.29     10.40 o 
   1   2   5       28.90       24.54      2.72 o 
   2   2   5      105.76       98.88      3.75 o 
   3   2   5      530.51      469.90     10.50 o 
   4   2   5        0.80        1.31      2.83 o 
   5   2   5       36.15       33.55      6.33 o 
   6   2   5      147.62      155.25     11.61 o 
   7   2   5       98.51       90.09      9.26 o 
  -9   3   5        2.07        3.00      5.52 o 
  -8   3   5      105.51       75.06     10.47 o 
  -7   3   5      260.84      252.68     15.09 o 
  -6   3   5      270.24      232.10      8.63 o 
  -5   3   5     1349.52     1364.98     21.75 o 
  -4   3   5       30.56       12.64      2.15 o 
  -3   3   5     5005.50     4809.75    323.10 o 
  -2   3   5     1028.15      892.35     13.55 o 
  -1   3   5     2751.55     2994.99     45.63 o 
   0   3   5     1674.64     1647.74     19.94 o 
   1   3   5       94.20       76.26      3.61 o 
   2   3   5       39.62       33.55      2.92 o 
   3   3   5     1482.50     1425.94     19.16 o 
   4   3   5      536.81      535.70     16.79 o 
   5   3   5      104.23      100.25      8.77 o 
   6   3   5      468.67      487.64     18.00 o 
   7   3   5       20.15       14.38      6.15 o 
  -9   4   5       10.81        2.09      7.10 o 
  -8   4   5      688.45      725.18     27.85 o 
  -7   4   5      390.30      423.76     19.50 o 
  -6   4   5      574.29      565.83     14.03 o 
  -5   4   5      409.26      445.32     16.19 o 
  -4   4   5       28.78       17.28      2.07 o 
  -3   4   5      165.67      122.35      6.94 o 
  -2   4   5     2228.20     2586.47     32.95 o 
  -1   4   5     4073.81     4511.90     63.15 o 
   0   4   5      199.39      297.99     11.98 o 
   1   4   5     2757.48     2829.98     36.30 o 
   2   4   5      362.94      403.65      8.27 o 
   3   4   5     5727.56     5509.93     60.19 o 
   4   4   5      592.43      554.24     16.55 o 
   5   4   5      595.37      590.63     17.80 o 
   6   4   5     1296.51     1201.62     28.76 o 
   7   4   5        6.46        1.95      5.38 o 
  -9   5   5       22.36        4.15      7.10 o 
  -8   5   5        1.47       -5.81      5.86 o 
  -7   5   5      164.92      125.46     11.77 o 
  -6   5   5       71.23       65.09      6.83 o 
  -5   5   5       24.37       23.12      3.73 o 
  -4   5   5      981.04      982.52     22.12 o 
  -3   5   5      698.30      822.42     21.07 o 
  -2   5   5      149.17      119.11      3.96 o 
  -1   5   5      349.14      412.78     16.79 o 
   0   5   5        1.56        0.21      1.20 o 
   1   5   5     2572.52     2638.80     34.75 o 
   2   5   5      451.43      430.04      8.89 o 
   3   5   5      392.72      388.18      8.87 o 
   4   5   5      391.80      367.80     12.58 o 
   5   5   5       34.89       27.51      5.38 o 
   6   5   5       15.19       17.39      5.88 o 
   7   5   5        0.09        6.63      8.76 o 
  -9   6   5       16.30       13.57      8.05 o 
  -8   6   5      373.15      422.05     21.36 o 
  -7   6   5      912.45      887.59     29.71 o 
  -6   6   5       42.76       55.47      5.43 o 
  -5   6   5     3745.87     3696.84     50.98 o 
  -4   6   5      439.26      419.84     19.07 o 
  -3   6   5     1836.95     1887.10     33.07 o 
  -2   6   5     3332.23     3371.01     42.78 o 
  -1   6   5      712.13      911.47     19.67 o 
   0   6   5     4455.48     4458.41     55.74 o 
   1   6   5        5.00       22.22      2.44 o 
   2   6   5      257.00      228.38      6.55 o 
   3   6   5     1725.64     1706.07     23.59 o 
   4   6   5      160.10      140.54      8.39 o 
   5   6   5      333.53      350.89     13.78 o 
   6   6   5      213.43      219.89     12.26 o 
   7   6   5       16.05        7.44      7.43 o 
  -9   7   5        0.16       -1.75      6.81 o 
  -8   7   5       91.77      100.40     13.57 o 
  -7   7   5      277.26      263.62     16.69 o 
  -6   7   5       57.36       67.04      6.06 o 
  -5   7   5      976.69      960.41     19.83 o 
  -4   7   5      525.55      516.40     14.73 o 
  -3   7   5       21.17       14.17      3.47 o 
  -2   7   5     1068.25     1120.19     18.05 o 
  -1   7   5       13.89       22.86      3.90 o 
   0   7   5      556.41      628.69     15.55 o 
   1   7   5      195.84      195.86      6.22 o 
   2   7   5      121.75      118.52      8.82 o 
   3   7   5      611.14      593.55     12.13 o 
   4   7   5       53.13       44.49      5.63 o 
   5   7   5      563.77      576.87     17.98 o 
   6   7   5       49.62       55.83      9.85 o 
   7   7   5       16.78        6.66      7.72 o 
  -9   8   5       48.15       49.48     10.82 o 
  -8   8   5      288.13      289.23     34.16 o 
  -7   8   5      217.48      210.27     24.96 o 
  -6   8   5      376.60      396.18     12.86 o 
  -5   8   5       29.31       16.47      4.05 o 
  -4   8   5      133.86      124.05      9.58 o 
  -3   8   5       50.09       57.37      5.63 o 
  -2   8   5      144.76      120.77      9.58 o 
  -1   8   5      257.20      228.45     11.18 o 
   0   8   5     1298.91     1299.11     25.73 o 
   1   8   5     1459.69     1488.02     21.71 o 
   2   8   5       51.10       39.25      5.01 o 
   3   8   5     1273.26     1389.66     21.56 o 
   4   8   5      492.25      520.24     15.89 o 
   5   8   5        9.05       12.26      5.01 o 
   6   8   5      238.61      251.23     18.39 o 
   7   8   5       12.26       -2.70     11.82 o 
  -8   9   5       49.85       57.32     10.82 o 
  -7   9   5      225.24      250.78     21.46 o 
  -6   9   5       13.08       15.77      4.52 o 
  -5   9   5       46.98       39.95      5.18 o 
  -4   9   5     2202.11     2192.24     48.26 o 
  -3   9   5      180.47      178.39      9.50 o 
  -2   9   5     2953.14     2972.70     63.46 o 
  -1   9   5       44.48       46.90      4.99 o 
   0   9   5     3683.93     3727.01     58.79 o 
   1   9   5      237.35      204.35     31.10 o 
   2   9   5      604.69      620.36     13.08 o 
   3   9   5     1118.43     1099.75     20.52 o 
   4   9   5       61.20       70.52      6.11 o 
   5   9   5      154.62      140.02     12.20 o 
   6   9   5      295.20      345.19     22.33 o 
  -8  10   5        3.85       12.76      8.41 o 
  -7  10   5       16.99       17.95      8.32 o 
  -6  10   5      259.07      236.14     11.16 o 
  -5  10   5      111.76      118.05     10.69 o 
  -4  10   5      628.73      611.18     16.06 o 
  -3  10   5        2.11        2.28      3.60 o 
  -2  10   5      192.70      171.03     18.39 o 
  -1  10   5       20.76       18.29      4.24 o 
   0  10   5      647.36      669.60     18.39 o 
   1  10   5        0.18        1.63      4.20 o 
   2  10   5       80.83       76.66      6.57 o 
   3  10   5       76.88       76.01      7.33 o 
   4  10   5        0.13        0.88      4.19 o 
   5  10   5        2.43        5.69      6.19 o 
   6  10   5        1.12        1.03      6.94 o 
  -8  11   5      598.77      650.27     28.93 o 
  -7  11   5      101.55      131.96     29.78 o 
  -6  11   5      149.97      143.63     10.80 o 
  -5  11   5      548.28      567.75     16.74 o 
  -4  11   5       97.70       89.95      7.29 o 
  -3  11   5      162.10      148.41     14.89 o 
  -2  11   5       81.38       75.90      9.85 o 
  -1  11   5      935.88      901.87     22.03 o 
   0  11   5      404.96      449.89     18.51 o 
   1  11   5      320.60      346.71     23.51 o 
   2  11   5      255.37      209.49      9.69 o 
   3  11   5     1489.32     1512.52     32.05 o 
   4  11   5      409.83      397.02     18.03 o 
   5  11   5       66.69       70.95     20.58 o 
   6  11   5      449.78      454.03     23.14 o 
  -7  12   5       38.76       40.61      9.85 o 
  -6  12   5        1.98       -1.23      4.64 o 
  -5  12   5       36.00       27.43      5.87 o 
  -4  12   5      182.33      164.27      9.96 o 
  -3  12   5       66.88       71.11     10.53 o 
  -2  12   5      273.21      269.75     35.47 o 
  -1  12   5     1303.92     1200.23     37.14 o 
   0  12   5     1051.89     1010.82     25.12 o 
   1  12   5      110.51       98.17      8.63 o 
   2  12   5       63.73       43.67      6.90 o 
   3  12   5      332.20      345.25     21.92 o 
   4  12   5       20.96       21.94      6.04 o 
   5  12   5       19.18       24.30      8.34 o 
  -7  13   5       95.68      115.94     31.09 o 
  -6  13   5        0.17       -5.28      5.28 o 
  -5  13   5      308.60      323.61     19.51 o 
  -4  13   5       97.64       88.81     10.03 o 
  -3  13   5       27.31       21.76      7.98 o 
  -2  13   5       11.45       29.17      8.96 o 
  -1  13   5        9.61       -3.21      5.47 o 
   0  13   5      105.89      132.76      9.92 o 
   1  13   5      746.27      766.81     22.75 o 
   2  13   5      358.57      366.31     15.77 o 
   3  13   5      866.33      843.86     26.53 o 
   4  13   5      111.98       94.20     10.83 o 
   5  13   5      134.78      114.76     17.08 o 
  -6  14   5       27.08       29.53      7.84 o 
  -5  14   5      475.15      452.86     18.92 o 
  -4  14   5      471.62      424.35     18.99 o 
  -3  14   5     1151.05     1148.53     39.58 o 
  -2  14   5      835.86      794.13     31.57 o 
  -1  14   5       46.08       31.41      9.63 o 
   0  14   5     1918.01     1821.56     51.39 o 
   1  14   5      273.82      296.84     14.81 o 
   2  14   5      364.40      335.39     37.22 o 
   3  14   5      560.09      607.42     64.81 o 
   4  14   5       12.81       16.02     16.64 o 
  -6  15   5        1.41        3.04      6.66 o 
  -5  15   5       48.98       70.77     16.64 o 
  -4  15   5       87.78       77.04     10.44 o 
  -3  15   5      305.60      295.33     21.03 o 
  -2  15   5       40.63       31.85     10.95 o 
  -1  15   5        1.73       -2.19      6.81 o 
   0  15   5       15.08        3.47      7.72 o 
   1  15   5        2.64       17.56      6.53 o 
   2  15   5       36.67       46.60      9.46 o 
   3  15   5       43.82       38.20     10.31 o 
  -5  16   5      506.02      523.56     27.29 o 
  -4  16   5       77.74       70.13     10.27 o 
  -3  16   5      121.52      144.98     16.33 o 
  -2  16   5      178.77      199.89     18.39 o 
  -1  16   5        0.05        6.13      7.72 o 
   0  16   5      206.37      232.30     19.17 o 
   1  16   5      231.43      208.44     42.91 o 
   2  16   5       23.95       23.34      8.84 o 
   3  16   5      455.40      396.45     29.34 o 
  -4  17   5        3.82       14.01      9.85 o 
  -3  17   5      567.58      601.91     24.48 o 
  -2  17   5       42.16       33.58      8.86 o 
  -1  17   5       57.08       63.79     17.08 o 
   0  17   5      100.50       69.85     13.62 o 
   1  17   5        3.50        5.47      8.60 o 
   2  17   5        3.08       -6.13      8.34 o 
  -3  18   5       28.59       33.17      9.35 o 
  -2  18   5       51.11       45.13      9.58 o 
  -1  18   5       66.80       78.35     33.72 o 
   0  18   5      106.37      118.27     16.40 o 
   1  18   5        1.92       -1.22      8.60 o 
 -10   0   6        8.65        1.75     12.26 o 
  -9   0   6        0.17       -1.75      9.63 o 
  -8   0   6      814.72      818.88     43.79 o 
  -7   0   6       67.74       58.87      7.77 o 
  -6   0   6     1259.12     1240.67     25.46 o 
  -5   0   6     2231.35     2255.21     40.67 o 
  -4   0   6        1.67       -2.48      2.48 o 
  -2   0   6      397.54      350.11     12.95 o 
  -1   0   6      224.33      227.21      8.60 o 
   0   0   6     6874.41     6957.94    114.49 o 
   1   0   6      511.81      440.07     14.45 o 
   2   0   6     1903.19     1886.10     36.66 o 
   3   0   6     8116.02     8356.92    197.93 o 
   4   0   6      347.14      340.74     15.48 o 
   5   0   6     1044.68     1124.12     32.80 o 
   6   0   6       14.66        7.44      6.81 o 
   7   0   6      109.07       80.09     17.52 o 
 -10   1   6        6.22        9.54     13.57 o 
  -9   1   6       42.85       53.61     10.82 o 
  -8   1   6       78.30       73.14      8.63 o 
  -7   1   6       18.92       12.89      3.72 o 
  -6   1   6      116.27      107.39      4.96 o 
  -5   1   6      250.85      281.92      7.60 o 
  -4   1   6       34.85       58.75      4.87 o 
  -2   1   6      352.25      290.74      6.49 o 
  -1   1   6     2556.03     2686.74     40.18 o 
   0   1   6     2867.01     2883.70     35.89 o 
   1   1   6     1509.75     1713.42     21.14 o 
   2   1   6      471.56      459.80      8.66 o 
   3   1   6      161.25      151.92     11.12 o 
   4   1   6      137.95      137.92      8.42 o 
   5   1   6       10.86       10.22      5.06 o 
   6   1   6        1.72       -2.36      4.04 o 
   7   1   6       52.34       50.61      7.18 o 
  -9   2   6       39.02       35.03      9.29 o 
  -8   2   6      633.39      643.05     24.61 o 
  -7   2   6      155.77      185.90     12.68 o 
  -6   2   6      894.20      888.61     15.43 o 
  -5   2   6     2652.27     2746.15     33.70 o 
  -4   2   6      632.80      740.74     17.39 o 
  -3   2   6     2044.58     1928.87    179.98 o 
  -2   2   6      328.81      250.40      6.07 o 
  -1   2   6      526.39      542.81     10.38 o 
   0   2   6      564.53      478.41      7.82 o 
   1   2   6      585.79      559.59      9.33 o 
   2   2   6      174.67      165.84     10.72 o 
   3   2   6     1760.91     1691.69     25.44 o 
   4   2   6       25.98       26.46      6.15 o 
   5   2   6      270.97      284.29     12.62 o 
   6   2   6      108.86      113.69     12.55 o 
   7   2   6      107.10      104.98      9.04 o 
  -9   3   6       79.28       61.37      8.74 o 
  -8   3   6      374.16      328.77     18.46 o 
  -7   3   6       56.84       25.40      6.81 o 
  -6   3   6      766.94      749.89     19.38 o 
  -5   3   6      301.49      283.73      7.53 o 
  -4   3   6     2521.51     2707.18     35.77 o 
  -3   3   6     2035.66     1795.54     36.29 o 
  -2   3   6     7278.99     7182.03     83.76 o 
  -1   3   6       39.58       78.22      6.15 o 
   0   3   6    10109.92    10109.08    103.03 o 
   1   3   6      220.14      236.87      5.82 o 
   2   3   6     1453.08     1423.68     19.23 o 
   3   3   6     2062.40     1970.49     28.94 o 
   4   3   6        2.89        2.23      3.18 o 
   5   3   6      301.78      283.99     12.78 o 
   6   3   6       24.61       28.90      6.73 o 
   7   3   6       92.73       78.54     14.59 o 
  -9   4   6       17.20       10.36      5.88 o 
  -8   4   6        0.77       -4.90     13.57 o 
  -7   4   6      128.96      110.59     10.95 o 
  -6   4   6     1018.25      988.64     31.35 o 
  -5   4   6     1106.46     1127.71     20.67 o 
  -4   4   6     1555.28     1565.90     28.70 o 
  -3   4   6      100.38      117.05      8.33 o 
  -2   4   6     3183.12     3307.79     41.49 o 
  -1   4   6      413.02      377.61      8.79 o 
   0   4   6     2814.84     2885.04     33.19 o 
   1   4   6       86.07       69.95      3.73 o 
   2   4   6     1024.17     1005.97     15.22 o 
   3   4   6      405.64      383.57     10.44 o 
   4   4   6       42.49       36.57      5.06 o 
   5   4   6       46.58       46.74     12.88 o 
   6   4   6      104.78      101.95      9.40 o 
   7   4   6        6.00        4.65      5.67 o 
  -9   5   6       69.54       71.98     23.65 o 
  -8   5   6      510.21      504.09     22.29 o 
  -7   5   6       29.44       37.23      6.22 o 
  -6   5   6       52.57       58.08      5.89 o 
  -5   5   6     2286.33     2267.42     34.54 o 
  -4   5   6       53.62       59.61      5.12 o 
  -3   5   6      504.77      376.23     17.84 o 
  -2   5   6     1091.46      992.07     20.04 o 
  -1   5   6      558.22      468.67     12.62 o 
   0   5   6     5093.12     4721.99     77.08 o 
   1   5   6      230.44      241.16      7.02 o 
   2   5   6      651.50      578.25     11.00 o 
   3   5   6     5128.24     4880.47     61.94 o 
   4   5   6      203.97      193.01      9.58 o 
   5   5   6      425.68      431.71     20.45 o 
   6   5   6      814.02      777.22     26.54 o 
   7   5   6       81.60       81.22     19.71 o 
  -9   6   6        3.09        0.54      6.48 o 
  -8   6   6        7.94        3.94      9.20 o 
  -7   6   6        0.04        7.01      4.55 o 
  -6   6   6        9.75        8.80      4.42 o 
  -5   6   6      261.53      254.86     10.11 o 
  -4   6   6      170.84      165.10      8.11 o 
  -3   6   6      601.64      559.31     14.66 o 
  -2   6   6        4.23        3.47      1.63 o 
  -1   6   6      572.67      606.33     14.01 o 
   0   6   6      451.47      473.12     15.23 o 
   1   6   6        2.43        3.64      2.35 o 
   2   6   6       16.80       26.36      2.97 o 
   3   6   6      586.34      602.24     13.70 o 
   4   6   6        7.41        4.52      3.80 o 
   5   6   6        0.15       -2.57      4.53 o 
   6   6   6       11.33        3.87      5.15 o 
   7   6   6        1.86        0.88      6.81 o 
  -9   7   6       18.30       -1.87      6.94 o 
  -8   7   6      649.58      711.29     47.73 o 
  -7   7   6       98.10      121.41     16.02 o 
  -6   7   6      102.77      105.62      7.18 o 
  -5   7   6     1578.70     1540.81     27.12 o 
  -4   7   6       10.02        5.19      5.18 o 
  -3   7   6      357.79      331.51     11.33 o 
  -2   7   6      319.88      310.31      8.81 o 
  -1   7   6        8.02        3.65      2.43 o 
   0   7   6     3469.72     3371.31     52.65 o 
   1   7   6      327.30      310.10      8.01 o 
   2   7   6     2055.23     1891.12     28.70 o 
   3   7   6     1401.54     1349.29     23.52 o 
   4   7   6      118.71      110.93      7.89 o 
   5   7   6      124.97      129.04      9.21 o 
   6   7   6       56.62       49.99      9.63 o 
   7   7   6       50.27       44.60     13.57 o 
  -9   8   6        9.79        1.75      7.10 o 
  -8   8   6      248.11      256.81     22.77 o 
  -7   8   6       63.85       49.71      7.40 o 
  -6   8   6       34.22       27.78      5.38 o 
  -5   8   6     2939.89     2986.21     56.38 o 
  -4   8   6       16.02       18.34      5.25 o 
  -3   8   6     1859.52     1868.08     34.94 o 
  -2   8   6      491.32      552.77     13.21 o 
  -1   8   6      914.73      926.92     20.09 o 
   0   8   6     2472.34     2574.66     43.17 o 
   1   8   6       11.83        9.63      2.62 o 
   2   8   6      673.44      654.72     14.58 o 
   3   8   6      942.29      950.99     19.14 o 
   4   8   6        0.05        2.19      3.61 o 
   5   8   6        5.28        7.48      8.35 o 
   6   8   6      152.00      161.68     16.64 o 
  -8   9   6      148.15      138.35     14.08 o 
  -7   9   6      207.42      189.10     12.21 o 
  -6   9   6      233.51      237.79     10.82 o 
  -5   9   6       34.12       38.70      5.23 o 
  -4   9   6       25.82       31.57      5.28 o 
  -3   9   6       78.60       84.68      7.08 o 
  -2   9   6      432.94      418.74     18.55 o 
  -1   9   6      109.48      110.86      7.09 o 
   0   9   6      343.53      343.53     17.70 o 
   1   9   6       64.13       77.57      6.53 o 
   2   9   6      337.79      332.06      9.40 o 
   3   9   6      420.62      452.57     12.95 o 
   4   9   6        0.74        0.55      3.89 o 
   5   9   6      271.62      296.58     17.95 o 
   6   9   6       12.57       10.51      6.81 o 
  -8  10   6      247.81      299.72     35.03 o 
  -7  10   6        5.68        2.44      5.52 o 
  -6  10   6      202.35      195.82     10.23 o 
  -5  10   6        3.98        4.24      3.78 o 
  -4  10   6        4.25        5.75      4.12 o 
  -3  10   6       91.18       94.79     10.53 o 
  -2  10   6       57.82       49.06      8.05 o 
  -1  10   6       42.72       48.87      5.29 o 
   0  10   6     2785.40     2878.22     49.29 o 
   1  10   6      240.71      256.32     13.84 o 
   2  10   6     1522.14     1583.09     24.83 o 
   3  10   6     2863.55     2939.02     56.52 o 
   4  10   6        0.09       -2.15      3.85 o 
   5  10   6      672.02      702.10     26.68 o 
   6  10   6      149.13      149.60     29.34 o 
  -8  11   6       33.42       45.05     10.53 o 
  -7  11   6        0.07        0.78      5.44 o 
  -6  11   6       81.69       78.16      8.78 o 
  -5  11   6       42.28       50.97      6.40 o 
  -4  11   6        3.84        1.72      4.08 o 
  -3  11   6      112.28      119.70     11.72 o 
  -2  11   6      157.72      185.12     14.24 o 
  -1  11   6       51.86       60.63      6.47 o 
   0  11   6      169.80      166.05      9.92 o 
   1  11   6      291.36      304.50     15.57 o 
   2  11   6      359.95      349.96     12.06 o 
   3  11   6        1.67        3.28      4.61 o 
   4  11   6       13.66        1.75      5.47 o 
   5  11   6        8.99        7.01      6.81 o 
  -7  12   6      125.66      136.32     17.83 o 
  -6  12   6       47.03       47.44      6.88 o 
  -5  12   6      468.87      481.26     30.86 o 
  -4  12   6      107.87      105.13      9.37 o 
  -3  12   6      864.17      909.37     32.13 o 
  -2  12   6      786.23      788.28     34.59 o 
  -1  12   6     1095.43     1097.38     35.90 o 
   0  12   6     1984.86     2007.10     75.08 o 
   1  12   6       10.30        4.20      4.71 o 
   2  12   6      351.08      348.36     15.12 o 
   3  12   6      786.09      687.82     20.92 o 
   4  12   6        1.24        0.97      5.47 o 
   5  12   6      234.33      237.20     16.62 o 
  -7  13   6       77.64       85.86     16.73 o 
  -6  13   6      108.97      119.72     10.62 o 
  -5  13   6      353.91      368.66     16.79 o 
  -4  13   6       52.68       37.29      7.96 o 
  -3  13   6      192.98      207.35     16.69 o 
  -2  13   6       72.59       70.12     14.45 o 
  -1  13   6       65.15       74.08     11.15 o 
   0  13   6      800.69      770.73     22.42 o 
   1  13   6       64.19       57.31     10.03 o 
   2  13   6      436.66      422.25     17.29 o 
   3  13   6      506.47      478.72     45.54 o 
   4  13   6      154.90      148.01     17.52 o 
   5  13   6       90.89       88.94     12.20 o 
  -6  14   6       73.11       74.65     10.29 o 
  -5  14   6       80.11       85.06     14.01 o 
  -4  14   6      116.16      107.65     11.06 o 
  -3  14   6      221.74      242.12     18.58 o 
  -2  14   6      636.06      597.95     27.55 o 
  -1  14   6      242.16      295.55     19.50 o 
   0  14   6      996.79      923.46     34.68 o 
   1  14   6      195.19      205.47     12.85 o 
   2  14   6      457.06      432.82     18.02 o 
   3  14   6      181.32      156.10     15.33 o 
   4  14   6        7.91       -7.88      7.88 o 
  -6  15   6       57.95       58.58     12.36 o 
  -5  15   6      328.72      306.45     17.83 o 
  -4  15   6       22.93       30.88      8.35 o 
  -3  15   6      276.81      271.28     20.41 o 
  -2  15   6       68.97       74.25     21.02 o 
  -1  15   6      198.52      177.92     16.72 o 
   0  15   6      396.84      451.87     24.75 o 
   1  15   6       20.41       33.94     10.20 o 
   2  15   6      176.35      189.71     15.78 o 
   3  15   6      513.07      534.54     25.99 o 
  -5  16   6       18.96       20.42      8.70 o 
  -4  16   6      145.35      151.93     13.59 o 
  -3  16   6       33.62       30.14     10.47 o 
  -2  16   6        0.03       -1.21      7.88 o 
  -1  16   6       88.88      100.62     34.59 o 
   0  16   6        7.39       10.95      8.67 o 
   1  16   6      204.27      188.20     17.64 o 
   2  16   6        0.01       -1.31      7.13 o 
   3  16   6        1.65       -5.99      7.72 o 
  -4  17   6       20.94       21.37      8.72 o 
  -3  17   6       53.41       48.14      9.91 o 
  -2  17   6      190.69      199.42     19.20 o 
  -1  17   6        6.23        3.21      8.21 o 
   0  17   6      422.62      419.16     26.01 o 
   1  17   6       78.89       62.20     12.96 o 
   2  17   6       49.50       26.27     15.76 o 
  -2  18   6       44.40       36.92     14.89 o 
  -1  18   6        1.23       -4.74     10.51 o 
   0  18   6       44.06       28.90     11.77 o 
 -10   1   7       19.81       26.44      9.58 o 
  -9   1   7       70.38       96.30     12.96 o 
  -8   1   7      592.60      643.90     20.43 o 
  -7   1   7      454.57      419.23     11.32 o 
  -6   1   7      185.28      188.09      6.43 o 
  -5   1   7     1156.51     1160.37     18.00 o 
  -4   1   7      638.95      599.28     12.74 o 
  -3   1   7     2341.50     2229.71     30.46 o 
  -2   1   7      331.18      246.76      5.97 o 
  -1   1   7    12573.15    12341.70    140.23 o 
   0   1   7    12853.49    13270.96    134.04 o 
   1   1   7      954.08      938.39     13.80 o 
   2   1   7     6310.44     6349.03     67.98 o 
   3   1   7     1371.81     1279.18     25.94 o 
   4   1   7      601.86      627.79     17.86 o 
   5   1   7      344.59      379.20     17.32 o 
   6   1   7        3.57       -4.14      4.14 o 
   7   1   7      141.27      156.00     13.24 o 
 -10   2   7       53.90       55.59     12.06 o 
  -9   2   7       34.95       34.93     17.95 o 
  -8   2   7      338.05      288.94     14.22 o 
  -7   2   7      605.88      587.40     24.47 o 
  -6   2   7      807.45      789.75     17.07 o 
  -5   2   7      475.11      521.63     11.73 o 
  -4   2   7     1323.62     1418.49     26.68 o 
  -3   2   7      436.26      465.89     18.59 o 
  -2   2   7     1217.59     1322.05     19.26 o 
  -1   2   7      997.14      990.18     16.81 o 
   0   2   7     3758.50     3416.53     42.60 o 
   1   2   7       16.48       20.70      2.25 o 
   2   2   7      964.60      853.68     14.43 o 
   3   2   7      714.74      742.49     18.19 o 
   4   2   7        0.80        3.30      5.00 o 
   5   2   7      126.76      123.66      9.26 o 
   6   2   7       31.23       19.45      5.23 o 
   7   2   7       38.32       39.91      7.38 o 
  -9   3   7        7.52        0.76      5.38 o 
  -8   3   7      700.16      690.51     21.73 o 
  -7   3   7      167.16      164.15      8.50 o 
  -6   3   7        3.14        2.17      2.89 o 
  -5   3   7      194.71      203.41      6.87 o 
  -4   3   7      322.18      308.41     10.31 o 
  -3   3   7      104.48       96.46      5.19 o 
  -2   3   7       41.83       65.22      3.40 o 
  -1   3   7     4854.84     4864.26     59.55 o 
   0   3   7     1124.01     1072.82     14.82 o 
   1   3   7      526.01      529.68      9.68 o 
   2   3   7     1504.76     1466.29     20.15 o 
   3   3   7      322.20      286.71     18.71 o 
   4   3   7      178.24      167.96     12.34 o 
   5   3   7      103.81      110.22      8.90 o 
   6   3   7       10.55       17.15      6.03 o 
   7   3   7       71.76       64.36      8.30 o 
  -9   4   7      159.10      163.41     12.56 o 
  -8   4   7      459.92      460.84     61.31 o 
  -7   4   7      195.06      167.13     10.09 o 
  -6   4   7      254.22      249.85     11.25 o 
  -5   4   7      251.77      221.80     11.41 o 
  -4   4   7       34.60       14.51      6.69 o 
  -3   4   7       29.23       11.92      2.69 o 
  -2   4   7       94.03       96.73      4.56 o 
  -1   4   7     3886.36     3709.87     47.47 o 
   0   4   7     6645.78     6578.46     69.86 o 
   1   4   7        0.35        1.99      1.74 o 
   2   4   7     3694.57     3632.59     42.12 o 
   3   4   7     1321.20     1277.67     22.02 o 
   4   4   7      315.73      338.94     20.85 o 
   5   4   7      524.77      533.04     17.64 o 
   6   4   7        2.22        2.71      5.01 o 
   7   4   7      306.34      317.52     18.67 o 
  -9   5   7        2.03        5.10      7.10 o 
  -8   5   7       71.40       66.14     10.51 o 
  -7   5   7        9.58        7.27      4.49 o 
  -6   5   7       21.49       12.03      4.17 o 
  -5   5   7        1.93        5.02      3.28 o 
  -4   5   7      112.66      112.93      9.20 o 
  -3   5   7       46.51       61.77      4.88 o 
  -2   5   7      261.46      285.22      8.65 o 
  -1   5   7        7.58        8.97      2.35 o 
   0   5   7       12.57       13.95      2.57 o 
   1   5   7       79.79       80.61      4.36 o 
   2   5   7       26.16       31.16      3.24 o 
   3   5   7       31.33       33.49      4.30 o 
   4   5   7      211.50      226.82     10.59 o 
   5   5   7       18.38       14.26      5.21 o 
   6   5   7        0.65        0.00      4.49 o 
   7   5   7        1.23        1.68     17.52 o 
  -9   6   7      203.40      188.97     16.07 o 
  -8   6   7      517.00      553.62     32.40 o 
  -7   6   7        5.12        4.10      4.32 o 
  -6   6   7      369.00      398.52     12.55 o 
  -5   6   7     1261.85     1252.24     35.88 o 
  -4   6   7      182.00      197.51      8.89 o 
  -3   6   7     2755.87     2661.17     44.12 o 
  -2   6   7      508.91      546.57     12.94 o 
  -1   6   7     6693.31     6727.80     94.30 o 
   0   6   7     3448.67     3340.79     44.83 o 
   1   6   7      874.78      877.12     14.58 o 
   2   6   7      992.01      916.61     17.64 o 
   3   6   7      961.77     1000.46     21.74 o 
   4   6   7      854.44      779.05     20.32 o 
   5   6   7       65.27       74.40      7.88 o 
   6   6   7        2.18        3.96      5.15 o 
  -9   7   7       45.71       64.16     11.44 o 
  -8   7   7      260.95      273.56     17.58 o 
  -7   7   7        0.68       -1.30      4.49 o 
  -6   7   7       57.76       63.34      6.01 o 
  -5   7   7      451.03      466.74     14.89 o 
  -4   7   7      314.86      321.17     15.01 o 
  -3   7   7      733.02      713.46     34.96 o 
  -2   7   7       30.87       30.90      4.07 o 
  -1   7   7     3905.19     3860.20     58.60 o 
   0   7   7      723.81      713.32     17.22 o 
   1   7   7      791.40      846.01     23.82 o 
   2   7   7        1.92        3.00      2.66 o 
   3   7   7       30.14       29.07      6.24 o 
   4   7   7      266.94      260.57     11.66 o 
   5   7   7      161.69      158.99     10.40 o 
   6   7   7        1.63       -1.58      5.83 o 
  -9   8   7        8.90        0.80      7.10 o 
  -8   8   7      443.88      527.90     26.27 o 
  -7   8   7       25.91       22.33      6.09 o 
  -6   8   7      666.54      714.89     18.01 o 
  -5   8   7     1023.07     1069.72     25.12 o 
  -4   8   7       64.73       84.82      7.26 o 
  -3   8   7     2634.56     2606.44     82.76 o 
  -2   8   7       15.32       16.60      3.28 o 
  -1   8   7     1016.15      953.46     21.01 o 
   0   8   7      759.87      809.27     19.69 o 
   1   8   7      119.14      111.57      5.40 o 
   2   8   7     1115.91     1132.88     20.79 o 
   3   8   7       80.42       78.80      5.96 o 
   4   8   7       84.03       75.62      9.01 o 
   5   8   7      313.17      307.72     14.04 o 
   6   8   7        7.61        9.21      7.10 o 
  -8   9   7      668.46      691.00     47.73 o 
  -7   9   7        9.48        6.06      5.63 o 
  -6   9   7      277.47      261.09     12.77 o 
  -5   9   7      406.72      430.89     18.20 o 
  -4   9   7       26.78       27.23      5.15 o 
  -3   9   7      723.32      676.60     24.46 o 
  -2   9   7      125.79      103.76     22.33 o 
  -1   9   7      331.74      320.50     11.56 o 
   0   9   7     2619.24     2589.35     44.84 o 
   1   9   7       66.72       66.20      5.77 o 
   2   9   7     1186.18     1242.85     20.67 o 
   3   9   7      686.47      680.02     16.37 o 
   4   9   7      271.53      280.35     13.19 o 
   5   9   7      261.55      237.81     15.57 o 
   6   9   7        0.54       -1.31      6.81 o 
  -8  10   7       43.06       35.71     19.27 o 
  -7  10   7        0.35        0.68      5.12 o 
  -6  10   7       82.75       72.05      7.32 o 
  -5  10   7       62.85       54.44      7.98 o 
  -4  10   7        0.29       -1.74      3.47 o 
  -3  10   7       27.37       35.51      7.72 o 
  -2  10   7      775.11      747.61     59.99 o 
  -1  10   7       10.14       10.01      3.82 o 
   0  10   7       70.46       81.69      7.21 o 
   1  10   7       16.06       14.25      4.60 o 
   2  10   7      109.26      123.29      6.68 o 
   3  10   7        0.05       -1.67      3.34 o 
   4  10   7        0.95       -1.38      4.31 o 
   5  10   7       27.96       22.07      7.58 o 
  -8  11   7      212.23      217.21     18.07 o 
  -7  11   7        5.61       -2.39      5.15 o 
  -6  11   7      643.33      666.75     23.77 o 
  -5  11   7      870.76      822.02     23.53 o 
  -4  11   7      205.27      176.07     10.95 o 
  -3  11   7      716.52      729.86     34.16 o 
  -2  11   7     1212.14     1161.15     36.19 o 
  -1  11   7      242.26      211.61     14.82 o 
   0  11   7     1958.76     1956.72     38.68 o 
   1  11   7      238.83      231.88     14.20 o 
   2  11   7     1036.79     1028.70     26.45 o 
   3  11   7      500.40      522.72     17.22 o 
   4  11   7      156.07      155.36     13.14 o 
   5  11   7      266.50      239.99     28.46 o 
  -7  12   7        0.10       -0.12      5.99 o 
  -6  12   7      217.47      222.47     11.91 o 
  -5  12   7      320.20      307.69     15.21 o 
  -4  12   7      405.61      449.82     36.78 o 
  -3  12   7      206.76      201.02     15.78 o 
  -2  12   7        0.18        0.44      5.57 o 
  -1  12   7      492.82      518.57     23.84 o 
   0  12   7       29.68       25.91      6.18 o 
   1  12   7       34.05       16.41      9.76 o 
   2  12   7        0.95        0.59      4.87 o 
   3  12   7       88.44       86.20      8.63 o 
   4  12   7        1.57        2.83     10.95 o 
   5  12   7       16.23       16.41      8.34 o 
  -7  13   7       21.59       29.37      7.98 o 
  -6  13   7      290.49      278.53     13.72 o 
  -5  13   7      353.14      375.25     15.11 o 
  -4  13   7      108.48      118.81     13.62 o 
  -3  13   7     1034.60      955.65     34.61 o 
  -2  13   7        5.19        5.46      6.48 o 
  -1  13   7      393.86      379.80     28.03 o 
   0  13   7      384.40      355.64     21.90 o 
   1  13   7      359.11      385.83     16.06 o 
   2  13   7      422.55      427.10     22.57 o 
   3  13   7        1.33        0.34      7.44 o 
   4  13   7       74.72       76.93     17.52 o 
  -6  14   7      130.34      124.08     11.69 o 
  -5  14   7      359.84      363.70     23.89 o 
  -4  14   7       23.36       15.93      8.34 o 
  -3  14   7     1049.72     1081.54     38.67 o 
  -2  14   7       17.02       15.09      7.98 o 
  -1  14   7     1111.25     1213.52     57.37 o 
   0  14   7      917.61      934.07     34.68 o 
   1  14   7      567.78      518.29     34.02 o 
   2  14   7      438.65      429.12     28.27 o 
   3  14   7        3.28       -3.08      6.94 o 
   4  14   7       53.89       46.42     14.01 o 
  -6  15   7       15.23       14.53      9.85 o 
  -5  15   7       95.95       97.29     11.92 o 
  -4  15   7        1.66        4.89      6.66 o 
  -3  15   7      193.05      180.43     18.83 o 
  -2  15   7      246.29      283.63     35.91 o 
  -1  15   7      141.56      146.32     15.78 o 
   0  15   7       75.34       77.88     28.90 o 
   1  15   7        7.07       13.92      8.60 o 
   2  15   7       93.01       87.12     10.31 o 
   3  15   7        0.15       -2.00      7.72 o 
  -5  16   7      118.99      129.87     13.58 o 
  -4  16   7      181.68      197.42     18.70 o 
  -3  16   7      276.36      288.64     33.72 o 
  -2  16   7       74.70       96.85     14.54 o 
  -1  16   7      348.62      343.30     24.08 o 
   0  16   7      446.60      490.47     26.93 o 
   1  16   7       13.42       14.07      9.23 o 
  -4  17   7      134.83      153.43     14.49 o 
  -3  17   7       24.74       16.16     15.76 o 
  -2  17   7       11.30       11.68     10.20 o 
  -1  17   7       27.60       35.32     11.44 o 
   0  17   7       25.25       19.53     10.31 o 
   1  17   7       13.48       32.22     18.39 o 
 -10   0   8        0.05        6.13     12.26 o 
  -9   0   8      160.37      155.89     21.90 o 
  -8   0   8      396.20      423.89     29.78 o 
  -7   0   8        1.43        1.91      3.47 o 
  -6   0   8     1055.94      996.35     22.46 o 
  -5   0   8     1539.80     1628.24     46.42 o 
  -4   0   8     4225.92     4019.07    100.72 o 
  -3   0   8     3594.99     3385.57     61.23 o 
  -2   0   8        5.16       -0.81      1.35 o 
  -1   0   8    14730.92    15532.39    359.96 o 
   0   0   8      346.71      331.84     12.34 o 
   1   0   8     1168.72     1164.23     30.65 o 
   2   0   8     3432.32     3454.26     63.37 o 
   3   0   8      332.93      372.22     15.78 o 
   4   0   8     1193.58     1180.18     32.82 o 
   5   0   8       11.65        4.01      7.01 o 
   6   0   8      104.99       84.75     25.40 o 
   7   0   8       79.35       81.09     18.83 o 
 -10   1   8       11.66       19.69      9.46 o 
  -9   1   8       22.52       20.80      9.20 o 
  -8   1   8      117.53      125.03     12.68 o 
  -7   1   8       44.69       40.03      4.55 o 
  -6   1   8      336.12      333.43     13.38 o 
  -5   1   8      191.70      188.86      7.62 o 
  -4   1   8     1315.54      647.22     29.78 o 
  -3   1   8        2.41       -1.48      1.59 o 
  -2   1   8     1032.03     1248.52     15.28 o 
  -1   1   8     1773.78     1910.60     27.39 o 
   0   1   8     5647.25     6161.66     73.32 o 
   1   1   8       32.53       32.48      3.23 o 
   2   1   8        1.58       -0.90      1.91 o 
   3   1   8      112.78      131.34      7.84 o 
   4   1   8        5.57        6.27      4.36 o 
   5   1   8        5.84        6.85      4.14 o 
   6   1   8        9.08        7.38      5.11 o 
 -10   2   8        0.34        3.47      7.72 o 
  -9   2   8      227.58      214.25     24.08 o 
  -8   2   8      381.29      400.67     16.04 o 
  -7   2   8      652.49      625.30     14.31 o 
  -6   2   8     1148.24     1235.19     22.87 o 
  -5   2   8      207.42      206.48      8.22 o 
  -4   2   8     4788.92     4199.08    689.26 o 
  -3   2   8     5362.38     5514.21     78.98 o 
  -2   2   8      935.61     1065.14     16.85 o 
  -1   2   8     6039.55     6280.79     75.65 o 
   0   2   8     1684.33     1663.83     23.52 o 
   1   2   8     1591.59     1713.62     22.33 o 
   2   2   8      466.90      439.65      9.30 o 
   3   2   8        0.90        3.42      3.18 o 
   4   2   8      173.32      160.40     10.70 o 
   5   2   8        7.06        4.68      4.70 o 
   6   2   8       16.44       10.97      5.16 o 
  -9   3   8      136.57      159.68     12.08 o 
  -8   3   8       55.49       61.59      8.06 o 
  -7   3   8      396.61      415.63     15.00 o 
  -6   3   8       90.78       88.78      6.57 o 
  -5   3   8       99.75       93.15      5.06 o 
  -4   3   8      465.15      391.25     33.08 o 
  -3   3   8     1259.86     1239.93     19.41 o 
  -2   3   8      131.55      128.12      6.26 o 
  -1   3   8     1308.94     1213.45     19.90 o 
   0   3   8     1333.57     1386.24     18.48 o 
   1   3   8      136.81      124.39      6.05 o 
   2   3   8     1676.45     1648.81     22.57 o 
   3   3   8       28.33       36.08      5.12 o 
   4   3   8      656.10      662.51     18.99 o 
   5   3   8      113.12      123.80      9.53 o 
   6   3   8       99.65      103.98     13.98 o 
  -9   4   8       41.40       54.06      8.76 o 
  -8   4   8       81.57       72.73      9.91 o 
  -7   4   8       17.93       25.72      4.76 o 
  -6   4   8       92.50       94.73      6.51 o 
  -5   4   8        0.01        1.33      4.02 o 
  -4   4   8      405.16      366.11     13.88 o 
  -3   4   8      204.99      200.21      6.24 o 
  -2   4   8      279.14      331.66      9.99 o 
  -1   4   8     2736.49     2832.90     38.48 o 
   0   4   8     2214.26     2291.14     28.23 o 
   1   4   8      846.16      865.44     15.41 o 
   2   4   8      557.04      549.18     11.01 o 
   3   4   8        7.89        4.70      3.34 o 
   4   4   8      115.08      118.14     10.92 o 
   5   4   8        0.88        0.88      4.55 o 
   6   4   8        0.85        2.12      5.28 o 
  -9   5   8      274.57      312.61     19.50 o 
  -8   5   8      512.51      472.48     21.98 o 
  -7   5   8      220.74      237.43     12.89 o 
  -6   5   8      516.90      513.28     14.28 o 
  -5   5   8       98.29       78.81      6.69 o 
  -4   5   8     2120.60     2066.27     36.63 o 
  -3   5   8      549.51      484.86     10.27 o 
  -2   5   8        1.48       -1.43      2.00 o 
  -1   5   8     4626.74     4412.06     56.46 o 
   0   5   8     1415.08     1451.51     23.57 o 
   1   5   8     1856.38     1877.93     27.59 o 
   2   5   8     2135.75     2106.18     37.85 o 
   3   5   8      183.41      199.41      9.40 o 
   4   5   8     1206.51     1207.38     27.02 o 
   5   5   8      250.58      259.50     12.78 o 
   6   5   8       17.84       16.09      6.18 o 
  -9   6   8       53.43       51.24     12.26 o 
  -8   6   8      101.72       94.69     20.14 o 
  -7   6   8        2.31        1.85      3.62 o 
  -6   6   8        4.58        1.75      3.09 o 
  -5   6   8      147.46      134.10      9.46 o 
  -4   6   8       29.56       29.66      4.56 o 
  -3   6   8       47.03       49.76      5.10 o 
  -2   6   8       90.34      101.52      5.83 o 
  -1   6   8      113.94      113.14      8.50 o 
   0   6   8       15.54       18.96      3.42 o 
   1   6   8     1398.16     1481.29     26.33 o 
   2   6   8      162.41      161.61      6.97 o 
   3   6   8      147.13      155.84      8.76 o 
   4   6   8      440.02      447.47     15.36 o 
   5   6   8        7.07       13.16      5.21 o 
   6   6   8        1.87       -7.01      7.01 o 
  -9   7   8       16.21       10.11      7.98 o 
  -8   7   8      173.99      157.49     43.35 o 
  -7   7   8       18.02       10.56      4.42 o 
  -6   7   8      496.19      495.40     17.07 o 
  -5   7   8      493.38      527.51     19.08 o 
  -4   7   8     4165.65     4224.69     66.54 o 
  -3   7   8     2208.82     2178.13     39.02 o 
  -2   7   8      819.91      797.78     17.74 o 
  -1   7   8     9265.20     9297.58    128.64 o 
   0   7   8      661.85      672.92     15.01 o 
   1   7   8     1752.00     1832.46     25.53 o 
   2   7   8     1277.18     1326.81     22.85 o 
   3   7   8      101.59      115.87     12.74 o 
   4   7   8      242.62      246.83     11.70 o 
   5   7   8        5.13        7.64      5.15 o 
   6   7   8      135.40      131.30     13.84 o 
  -9   8   8       40.09       34.79     10.09 o 
  -8   8   8      372.14      405.47     21.57 o 
  -7   8   8      231.97      242.37     11.35 o 
  -6   8   8      382.51      391.92     13.44 o 
  -5   8   8      107.33       99.59     17.95 o 
  -4   8   8     2460.81     2511.09     44.98 o 
  -3   8   8       62.88       42.74      8.32 o 
  -2   8   8        3.26        4.51      2.69 o 
  -1   8   8     1521.60     1545.60     29.89 o 
   0   8   8      149.92      155.93     13.84 o 
   1   8   8      398.18      390.44      9.92 o 
   2   8   8      320.21      319.45     10.16 o 
   3   8   8        1.81       -3.02      3.02 o 
   4   8   8       69.72       82.80      7.79 o 
   5   8   8       52.53       43.19      9.29 o 
   6   8   8        2.21        2.63     10.51 o 
  -8   9   8       15.74       18.55      8.34 o 
  -7   9   8       25.46       29.19      6.82 o 
  -6   9   8       87.32      103.79      7.88 o 
  -5   9   8       52.03       50.65      7.72 o 
  -4   9   8       92.87       69.22      8.68 o 
  -3   9   8       45.87       51.00      8.60 o 
  -2   9   8     1116.72     1100.41     39.41 o 
  -1   9   8      549.50      552.32     15.97 o 
   0   9   8       50.12       52.37      9.20 o 
   1   9   8      107.71      121.52      7.46 o 
   2   9   8      405.23      410.84     11.13 o 
   3   9   8       12.35       11.16      3.94 o 
   4   9   8       60.31       60.56      7.32 o 
   5   9   8       11.33        3.50      9.63 o 
  -8  10   8       27.01       21.52      8.41 o 
  -7  10   8        6.55        3.71      5.52 o 
  -6  10   8       37.78       48.78      6.50 o 
  -5  10   8        0.07        0.88      4.24 o 
  -4  10   8      499.35      519.06     17.62 o 
  -3  10   8      213.36      190.59     14.20 o 
  -2  10   8      451.68      497.49     29.78 o 
  -1  10   8     1912.97     1826.63     35.30 o 
   0  10   8      213.03      209.99     11.93 o 
   1  10   8      783.62      763.05     34.83 o 
   2  10   8     1001.91      964.36     18.60 o 
   3  10   8        9.57       12.78      4.29 o 
   4  10   8      390.84      416.80     21.03 o 
   5  10   8      118.07      107.72     19.27 o 
  -8  11   8        0.54        2.02      7.10 o 
  -7  11   8        2.61       -3.21      5.21 o 
  -6  11   8        0.41        5.85      4.76 o 
  -5  11   8        0.61       -0.67      4.45 o 
  -4  11   8       80.94       84.75     11.10 o 
  -3  11   8        4.04        1.31      5.57 o 
  -2  11   8        2.51       -0.31      5.02 o 
  -1  11   8      114.85       95.12     11.15 o 
   0  11   8        1.10       -0.24      3.79 o 
   1  11   8       11.44       17.08      5.41 o 
   2  11   8        9.87        7.88      5.06 o 
   3  11   8        0.21        4.48      4.76 o 
   4  11   8       13.64       13.14     11.39 o 
   5  11   8       17.97       21.02     12.26 o 
  -7  12   8       41.68       53.92      9.07 o 
  -6  12   8      183.89      191.63     12.72 o 
  -5  12   8        8.05       -1.82      4.64 o 
  -4  12   8      368.03      372.47     21.65 o 
  -3  12   8      511.52      536.49     25.08 o 
  -2  12   8      103.91      144.92     13.92 o 
  -1  12   8     3592.58     3610.21     80.20 o 
   0  12   8      192.58      162.99     10.81 o 
   1  12   8      494.16      493.81     18.10 o 
   2  12   8      901.11      863.71     24.90 o 
   3  12   8       14.24       12.38      7.10 o 
   4  12   8      160.38      150.64     21.02 o 
  -7  13   8       41.82       22.70      7.98 o 
  -6  13   8      209.66      244.73     14.61 o 
  -5  13   8        2.24       -2.29      5.79 o 
  -4  13   8     1050.09     1016.23     37.10 o 
  -3  13   8      210.62      207.44     37.66 o 
  -2  13   8      183.03      169.07     15.78 o 
  -1  13   8      946.12     1008.93     35.92 o 
   0  13   8       22.34       13.24      8.32 o 
   1  13   8        2.67        1.60      4.45 o 
   2  13   8      113.44      112.39     12.59 o 
   3  13   8        1.11        8.13      7.58 o 
  -6  14   8       72.16       48.10      9.33 o 
  -5  14   8      167.54      168.22     13.63 o 
  -4  14   8       79.60       87.58     13.58 o 
  -3  14   8      201.10      216.74     18.20 o 
  -2  14   8      364.09      339.86     21.65 o 
  -1  14   8      703.10      689.96     29.99 o 
   0  14   8       27.90       14.98     11.82 o 
   1  14   8      583.86      595.33     25.56 o 
   2  14   8      127.33      157.41     14.54 o 
   3  14   8        8.87       13.14      9.63 o 
  -6  15   8      134.35      163.25     18.39 o 
  -5  15   8       23.20       42.05      9.58 o 
  -4  15   8      734.05      818.78     34.95 o 
  -3  15   8      137.37      150.87     16.69 o 
  -2  15   8      280.94      317.48     47.29 o 
  -1  15   8      745.46      771.56     33.13 o 
   0  15   8      121.63      117.56     30.65 o 
   1  15   8      107.87      140.13     22.77 o 
   2  15   8      448.53      467.88     24.41 o 
  -5  16   8        2.21        2.66      7.28 o 
  -4  16   8       12.69       -1.31      9.29 o 
  -3  16   8       33.33       33.90     14.01 o 
  -2  16   8      211.90      242.78     27.59 o 
  -1  16   8       50.05       29.16     18.39 o 
   0  16   8      113.88      106.25     15.09 o 
   1  16   8        2.45       -0.88      8.67 o 
   2  16   8       97.37      141.88     23.65 o 
  -3  17   8       87.62       74.47     17.08 o 
  -2  17   8       11.96       24.85     10.72 o 
  -1  17   8      423.82      397.19     26.27 o 
   0  17   8      573.01      591.50     30.61 o 
 -10   1   9       56.45       70.27     12.34 o 
  -9   1   9      335.78      351.70     24.08 o 
  -8   1   9       38.51       40.32     10.07 o 
  -7   1   9      469.92      463.03     12.16 o 
  -6   1   9     1126.22     1116.67     17.01 o 
  -5   1   9        2.18        2.09      2.66 o 
  -4   1   9     6405.04     6459.66     79.42 o 
  -3   1   9      812.27      789.64     15.10 o 
  -2   1   9     3708.09     3998.62     51.43 o 
  -1   1   9    14485.81    14799.09    196.21 o 
   0   1   9     1459.46     1590.54     20.80 o 
   1   1   9     3012.54     2982.83     35.58 o 
   2   1   9       80.71       72.25      4.20 o 
   3   1   9      477.48      505.95     21.82 o 
   4   1   9       62.51       56.62      6.90 o 
   5   1   9       19.12       15.42      4.88 o 
   6   1   9      119.38      128.89     27.90 o 
 -10   2   9       32.04       30.65     10.53 o 
  -9   2   9      112.27      126.14     13.84 o 
  -8   2   9        1.13        4.23      4.70 o 
  -7   2   9      319.73      359.84     10.87 o 
  -6   2   9      597.12      580.08     14.84 o 
  -5   2   9      455.32      472.56     14.30 o 
  -4   2   9     3546.25     3458.26     54.31 o 
  -3   2   9      336.26      408.03     10.24 o 
  -2   2   9      805.69      740.01     18.59 o 
  -1   2   9     1866.51     1910.96     28.39 o 
   0   2   9       63.65       71.92      4.93 o 
   1   2   9        9.71       11.91      2.48 o 
   2   2   9      345.52      352.93      8.60 o 
   3   2   9       25.61       30.19      5.28 o 
   4   2   9       36.92       33.95      5.88 o 
   5   2   9       13.39       12.78      5.34 o 
   6   2   9       40.32       36.51      7.71 o 
 -10   3   9        2.80        8.56      7.77 o 
  -9   3   9      238.68      240.98     28.90 o 
  -8   3   9      116.49      150.01     10.68 o 
  -7   3   9      628.95      618.15     16.19 o 
  -6   3   9       52.87       65.87     13.46 o 
  -5   3   9      309.69      365.41     12.37 o 
  -4   3   9      598.48      517.10     14.13 o 
  -3   3   9     1024.91     1153.96     18.80 o 
  -2   3   9      790.06      783.40     16.69 o 
  -1   3   9       38.39       84.03      5.16 o 
   0   3   9       11.33        4.74      1.37 o 
   1   3   9       93.30       70.94      6.57 o 
   2   3   9      113.79       97.44      6.32 o 
   3   3   9       28.57       25.01      5.89 o 
   4   3   9      122.62      106.65      8.57 o 
   5   3   9        1.68        1.01      5.86 o 
   6   3   9       83.61       78.56     12.06 o 
  -9   4   9      108.31      113.55     10.93 o 
  -8   4   9        2.68        1.95      6.13 o 
  -7   4   9      570.10      583.75     15.96 o 
  -6   4   9       62.89       46.55      9.11 o 
  -5   4   9       72.41       53.83      5.52 o 
  -4   4   9     2726.39     2503.88     42.30 o 
  -3   4   9       40.94       50.53      3.73 o 
  -2   4   9      808.39      769.93     17.26 o 
  -1   4   9     4413.97     4322.80     63.68 o 
   0   4   9      199.18      217.60     11.26 o 
   1   4   9     1308.40     1321.29     19.15 o 
   2   4   9     1131.02     1153.14     17.96 o 
   3   4   9      233.03      234.44     10.44 o 
   4   4   9      344.89      356.67     14.02 o 
   5   4   9       16.33        7.76      6.48 o 
   6   4   9      323.63      351.42     21.03 o 
  -9   5   9        6.65        1.43      6.73 o 
  -8   5   9       40.67       44.92     19.27 o 
  -7   5   9       28.03       30.88      5.49 o 
  -6   5   9      128.73      139.82     15.14 o 
  -5   5   9        0.41        3.38      3.83 o 
  -4   5   9       54.46       59.46      5.73 o 
  -3   5   9        5.75       15.45      2.94 o 
  -2   5   9     1239.51     1219.57     23.95 o 
  -1   5   9      432.59      399.87     10.77 o 
   0   5   9      753.72      746.85     15.59 o 
   1   5   9       13.31       15.98      2.62 o 
   2   5   9      107.00      113.89      5.41 o 
   3   5   9        1.99        3.33      4.38 o 
   4   5   9        2.76       11.81      4.82 o 
   5   5   9        0.11       -3.50      5.57 o 
   6   5   9       21.93        9.83     14.01 o 
  -9   6   9      189.05      225.21     16.69 o 
  -8   6   9       54.72       37.71     10.51 o 
  -7   6   9      533.65      548.51     15.93 o 
  -6   6   9      223.55      231.58     11.15 o 
  -5   6   9      529.69      557.94     31.53 o 
  -4   6   9     1425.75     1391.17     28.58 o 
  -3   6   9       15.81       17.35      3.98 o 
  -2   6   9     1563.46     1590.15     29.23 o 
  -1   6   9     3113.10     3009.12     42.17 o 
   0   6   9       57.11       63.95      6.45 o 
   1   6   9     1288.37     1235.58     19.76 o 
   2   6   9      989.39      984.39     16.83 o 
   3   6   9      379.78      388.74     13.64 o 
   4   6   9      405.75      390.73     24.52 o 
   5   6   9      186.70      180.29     14.82 o 
   6   6   9      109.53      128.68     14.46 o 
  -9   7   9       15.16       15.54      8.32 o 
  -8   7   9       60.86       62.04     14.01 o 
  -7   7   9      238.16      248.58     11.29 o 
  -6   7   9      456.93      472.17     16.32 o 
  -5   7   9      176.75      172.01      9.92 o 
  -4   7   9     2269.17     2250.51     41.14 o 
  -3   7   9      143.76      153.27     11.77 o 
  -2   7   9     3166.16     3199.09     50.88 o 
  -1   7   9     2161.21     2061.61     36.69 o 
   0   7   9      587.26      599.28     14.58 o 
   1   7   9      258.04      266.28      8.21 o 
   2   7   9       22.42       29.41      4.27 o 
   3   7   9        3.03        0.88      4.95 o 
   4   7   9       88.18       86.09     10.82 o 
   5   7   9       45.40       32.22      8.96 o 
  -9   8   9      194.20      226.93     24.52 o 
  -8   8   9      201.21      212.68     15.96 o 
  -7   8   9       64.12       74.72      7.18 o 
  -6   8   9      478.28      525.50     17.73 o 
  -5   8   9      126.88      163.09      9.92 o 
  -4   8   9     3128.00     3251.08     55.46 o 
  -3   8   9      634.96      629.77     23.84 o 
  -2   8   9     3317.77     3304.74     52.96 o 
  -1   8   9     3476.62     3348.81     54.37 o 
   0   8   9     1167.02     1193.32     26.16 o 
   1   8   9     2016.02     2007.43     32.93 o 
   2   8   9       59.16       65.70      6.04 o 
   3   8   9      411.92      451.80     25.40 o 
   4   8   9       13.50       13.14      6.81 o 
   5   8   9        0.62        2.95      6.73 o 
  -8   9   9        8.06        4.71      7.35 o 
  -7   9   9      472.44      503.82     18.71 o 
  -6   9   9       28.12       23.19      7.75 o 
  -5   9   9       13.95       11.84      4.76 o 
  -4   9   9      946.92      968.60     24.83 o 
  -3   9   9       23.26       16.64      6.48 o 
  -2   9   9      956.26      945.29     30.95 o 
  -1   9   9     1262.94     1268.76     27.32 o 
   0   9   9       55.15       58.18     11.82 o 
   1   9   9      465.81      482.99     14.17 o 
   2   9   9      893.22      884.97     23.25 o 
   3   9   9        0.88        2.19      4.95 o 
   4   9   9      443.70      421.75     30.65 o 
   5   9   9       38.55       41.18      9.85 o 
  -8  10   9       47.52       45.89     10.09 o 
  -7  10   9        0.40        2.81      4.72 o 
  -6  10   9        2.79       -1.36      3.90 o 
  -5  10   9      225.94      246.79     12.88 o 
  -4  10   9        0.35       -0.39      5.47 o 
  -3  10   9       53.92       59.76      9.85 o 
  -2  10   9      146.08      130.63     12.34 o 
  -1  10   9      371.07      381.24     13.89 o 
   0  10   9       33.97       19.44      5.83 o 
   1  10   9        2.22       10.11      4.76 o 
   2  10   9       62.16       59.63      7.55 o 
   3  10   9       23.37       26.27     10.51 o 
   4  10   9       21.83       30.05      8.96 o 
   5  10   9        2.76       -3.50      9.63 o 
  -8  11   9        1.33       -3.07      6.81 o 
  -7  11   9      124.57      127.37      9.88 o 
  -6  11   9      439.91      443.32     35.26 o 
  -5  11   9      258.14      264.75     13.79 o 
  -4  11   9     2508.34     2452.00    108.16 o 
  -3  11   9        3.57        4.66      5.86 o 
  -2  11   9     1309.93     1227.41     38.38 o 
  -1  11   9     2866.26     2853.80     66.87 o 
   0  11   9      254.45      282.78     13.27 o 
   1  11   9      304.53      309.74     14.40 o 
   2  11   9      426.11      415.22     30.74 o 
   3  11   9       57.31       85.83     15.76 o 
   4  11   9      112.01      123.49     20.14 o 
  -7  12   9       52.02       74.50     10.17 o 
  -6  12   9        1.39       -1.34      5.28 o 
  -5  12   9        0.84        5.52      5.52 o 
  -4  12   9       53.30       55.34     10.72 o 
  -3  12   9        6.15        1.45      7.44 o 
  -2  12   9        0.51       -5.08      7.01 o 
  -1  12   9     1048.06     1032.20     35.30 o 
   0  12   9        6.09       10.63      5.12 o 
   1  12   9       78.01       75.07      8.63 o 
   2  12   9      597.97      620.44     25.65 o 
   3  12   9       26.09       28.90     13.14 o 
   4  12   9       71.36       73.57     17.52 o 
  -7  13   9      135.84      123.43     12.49 o 
  -6  13   9      218.20      199.16     13.76 o 
  -5  13   9      261.71      250.00     19.70 o 
  -4  13   9      994.98      906.02     59.99 o 
  -3  13   9        2.76        1.99      6.48 o 
  -2  13   9      813.37      793.16     31.89 o 
  -1  13   9      256.99      290.44     19.82 o 
   0  13   9       40.29       44.79     13.14 o 
   1  13   9      494.22      538.93     19.92 o 
   2  13   9       10.72        5.94     10.95 o 
   3  13   9      102.34       73.57     16.64 o 
  -6  14   9       67.54       70.37     11.24 o 
  -5  14   9       64.89       58.78     12.96 o 
  -4  14   9      175.57      157.18     16.95 o 
  -3  14   9      109.30      122.98     17.52 o 
  -2  14   9       55.26       58.12     11.77 o 
  -1  14   9      427.78      421.67     24.41 o 
   0  14   9       15.47       27.38      9.58 o 
   1  14   9      448.15      430.90     34.16 o 
   2  14   9      102.51      126.93     13.84 o 
   3  14   9       75.65      107.72     19.27 o 
  -5  15   9      387.10      427.87     21.52 o 
  -4  15   9       42.87       52.31     13.57 o 
  -3  15   9        3.40        0.81      7.72 o 
  -2  15   9       24.96        0.66      9.20 o 
  -1  15   9        3.19       15.47      9.04 o 
   0  15   9      151.79      146.50     18.39 o 
   1  15   9       11.98       19.27     14.01 o 
   2  15   9        7.81       -1.75     10.95 o 
  -4  16   9      553.73      627.93     32.04 o 
  -3  16   9      221.27      181.00     18.58 o 
  -2  16   9      347.85      321.71     23.53 o 
  -1  16   9      905.44      854.83     40.29 o 
   0  16   9        0.13        4.26      8.96 o 
   1  16   9      566.87      626.20     42.91 o 
  -3  17   9      120.33      110.39     17.02 o 
  -2  17   9       18.95       22.77     11.10 o 
  -1  17   9        6.43        7.83     10.20 o 
 -10   0  10       72.73       42.04     15.76 o 
  -9   0  10      592.93      591.17     37.66 o 
  -8   0  10       72.22       85.83     14.89 o 
  -7   0  10      435.73      479.69     20.12 o 
  -6   0  10      106.58      130.20     10.09 o 
  -5   0  10     4318.19     4105.77    105.10 o 
  -4   0  10     1803.47     1733.80     54.74 o 
  -3   0  10     5784.19     5648.62     88.07 o 
  -2   0  10     4517.39     4375.50     79.98 o 
  -1   0  10       21.23       26.27      7.88 o 
   0   0  10     1758.30     1820.46     30.02 o 
   1   0  10       31.20       54.33      6.48 o 
   2   0  10       24.96       40.74      6.31 o 
   3   0  10      630.74      622.37     24.96 o 
   4   0  10       15.10       35.03     11.39 o 
   5   0  10       25.10       38.54     13.14 o 
   6   0  10       88.20       65.69     16.64 o 
 -10   1  10        6.11        7.49      8.21 o 
  -9   1  10      135.01      123.42     21.90 o 
  -8   1  10        3.81        1.55      5.00 o 
  -7   1  10        3.50        0.97      3.24 o 
  -6   1  10        0.08       -2.78      2.78 o 
  -5   1  10        1.68       -2.95      2.95 o 
  -4   1  10       62.32       54.75      6.07 o 
  -3   1  10      114.08      107.33      3.80 o 
  -2   1  10      534.03      489.99     14.78 o 
  -1   1  10      492.14      453.73     14.01 o 
   0   1  10      891.98      904.39     17.38 o 
   1   1  10       16.92       15.61      3.38 o 
   2   1  10       43.27       49.08      4.07 o 
   3   1  10      220.26      233.42     14.24 o 
   4   1  10       20.56       17.91      5.52 o 
   5   1  10        1.23        8.76      6.81 o 
   6   1  10        0.37        2.19      7.43 o 
 -10   2  10       42.03       53.21     11.34 o 
  -9   2  10      103.27       97.30     12.34 o 
  -8   2  10       76.59       81.38      7.46 o 
  -7   2  10      523.63      556.94     13.74 o 
  -6   2  10      250.49      246.76      9.65 o 
  -5   2  10     2686.30     2675.45     52.01 o 
  -4   2  10     2906.02     2936.16     40.41 o 
  -3   2  10     2855.04     2930.03     34.32 o 
  -2   2  10     4046.79     4010.36     61.27 o 
  -1   2  10     1403.97     1372.16     22.90 o 
   0   2  10      243.62      253.49     10.09 o 
   1   2  10      502.03      475.82     12.02 o 
   2   2  10      104.44      109.19      7.47 o 
   3   2  10      158.22      173.97     21.02 o 
   4   2  10      165.59      175.08     13.92 o 
   5   2  10        8.03        1.71      9.20 o 
   6   2  10      153.59      141.75     15.16 o 
  -9   3  10       54.16       60.65     10.82 o 
  -8   3  10      129.45      121.23      9.73 o 
  -7   3  10       19.63       28.58      4.65 o 
  -6   3  10      731.72      741.47     20.20 o 
  -5   3  10      133.56      119.99     10.51 o 
  -4   3  10     1378.68     1393.25     39.39 o 
  -3   3  10      232.20      198.12      6.83 o 
  -2   3  10     1571.99     1417.93     23.65 o 
  -1   3  10     4299.85     4496.83     58.14 o 
   0   3  10      160.69      130.87      7.95 o 
   1   3  10      981.51     1014.96     19.13 o 
   2   3  10       79.12       82.93      6.82 o 
   3   3  10      483.25      531.17     21.03 o 
   4   3  10       91.53      102.34     28.46 o 
   5   3  10       44.19       43.52      9.58 o 
   6   3  10       95.47       81.85     12.68 o 
  -9   4  10        1.80       -2.00      5.12 o 
  -8   4  10       22.43       29.09      5.79 o 
  -7   4  10      147.27      144.45      8.58 o 
  -6   4  10       38.63       31.31      4.72 o 
  -5   4  10      983.11     1003.67     35.03 o 
  -4   4  10        0.69       -3.63      3.63 o 
  -3   4  10        0.76        3.15      2.06 o 
  -2   4  10      330.30      322.19      8.80 o 
  -1   4  10       56.74       63.81      5.63 o 
   0   4  10       36.13       27.99      3.78 o 
   1   4  10      160.02      168.81      9.10 o 
   2   4  10       49.98       39.53      6.84 o 
   3   4  10      119.15      124.30     11.44 o 
   4   4  10      140.84      142.86     12.68 o 
   5   4  10        1.09        1.29      9.63 o 
  -9   5  10      168.00      172.76     14.50 o 
  -8   5  10       16.88       12.22      6.39 o 
  -7   5  10      513.76      523.06     15.54 o 
  -6   5  10      290.73      305.17     12.88 o 
  -5   5  10     2205.55     2133.79     39.52 o 
  -4   5  10     2583.60     2633.70     53.84 o 
  -3   5  10      168.10      155.06      7.44 o 
  -2   5  10     4751.68     4692.78    119.78 o 
  -1   5  10     1430.96     1443.13     37.20 o 
   0   5  10     1696.82     1726.37     28.10 o 
   1   5  10      719.89      739.04     19.44 o 
   2   5  10       37.29       36.89      5.38 o 
   3   5  10      994.09      999.30     30.96 o 
   4   5  10       93.24       84.02     10.82 o 
   5   5  10       40.75       51.62     18.39 o 
  -9   6  10       46.78       32.40      8.67 o 
  -8   6  10       59.29       28.87      7.63 o 
  -7   6  10       41.05       35.04      5.77 o 
  -6   6  10       37.26       27.87      5.52 o 
  -5   6  10      149.66      154.54     15.18 o 
  -4   6  10      103.12      106.54      7.77 o 
  -3   6  10      215.88      205.36      8.45 o 
  -2   6  10       60.12       70.53     14.15 o 
  -1   6  10       10.28        7.01      2.82 o 
   0   6  10       15.09        8.18      5.18 o 
   1   6  10        0.22       -2.45      2.45 o 
   2   6  10       10.94        9.97      4.19 o 
   3   6  10      264.34      269.71     24.96 o 
   4   6  10       33.57       34.98     12.26 o 
   5   6  10       34.89       22.55      9.20 o 
  -9   7  10      174.77      176.14     18.39 o 
  -8   7  10       49.61       50.44      8.07 o 
  -7   7  10      580.01      608.30     17.32 o 
  -6   7  10      190.86      187.38     10.95 o 
  -5   7  10     1840.35     1771.44     35.66 o 
  -4   7  10     2513.65     2519.65     45.27 o 
  -3   7  10      106.55      120.37     11.44 o 
  -2   7  10     3598.53     3537.98     56.28 o 
  -1   7  10     1137.07     1122.19     24.71 o 
   0   7  10     1398.29     1421.75     25.53 o 
   1   7  10      638.98      640.18     15.87 o 
   2   7  10      297.75      282.53     15.45 o 
   3   7  10      423.94      434.40     38.10 o 
   4   7  10       23.57       28.81     12.26 o 
   5   7  10       70.20       73.99     12.06 o 
  -9   8  10      143.80      136.22     18.39 o 
  -8   8  10       54.05       51.63      8.30 o 
  -7   8  10      353.27      343.17     13.44 o 
  -6   8  10       12.91        7.20      4.69 o 
  -5   8  10     2405.08     2450.74     46.00 o 
  -4   8  10      469.66      456.70     19.31 o 
  -3   8  10      787.11      804.13     28.17 o 
  -2   8  10      707.25      724.89     18.37 o 
  -1   8  10        9.45        5.25      3.91 o 
   0   8  10       13.30       20.13      4.80 o 
   1   8  10       55.07       50.53      5.57 o 
   2   8  10       42.82       59.13      8.76 o 
   3   8  10        5.55       -2.78      5.24 o 
   4   8  10      108.54      121.70     22.77 o 
   5   8  10       23.44       18.65      8.34 o 
  -8   9  10       62.06       68.41      9.50 o 
  -7   9  10      415.19      417.22     20.35 o 
  -6   9  10       23.97       12.23      6.41 o 
  -5   9  10      135.32      146.63     10.03 o 
  -4   9  10      148.02      116.41     20.14 o 
  -3   9  10      615.86      641.96     37.66 o 
  -2   9  10       14.87       24.26      7.10 o 
  -1   9  10      301.79      306.19     17.26 o 
   0   9  10       54.57       54.87     11.39 o 
   1   9  10       72.71       68.09      6.55 o 
   2   9  10        2.40        2.63      4.31 o 
   3   9  10        3.07        2.81      5.86 o 
   4   9  10        8.43        2.23      9.20 o 
  -8  10  10      120.60      119.84     11.70 o 
  -7  10  10      178.46      198.30     11.30 o 
  -6  10  10       29.75       19.39      6.36 o 
  -5  10  10       12.49       13.34      5.63 o 
  -4  10  10      720.62      736.31     29.03 o 
  -3  10  10       41.44       56.70      9.63 o 
  -2  10  10       73.51      103.22     14.45 o 
  -1  10  10     1317.60     1376.23     47.40 o 
   0  10  10      173.03      191.82     13.05 o 
   1  10  10      285.05      290.60     11.93 o 
   2  10  10        0.37       -4.08      4.08 o 
   3  10  10      472.92      470.31     31.53 o 
   4  10  10      138.13      145.89     14.54 o 
  -8  11  10        2.80        2.49      6.75 o 
  -7  11  10        0.09        1.81      4.92 o 
  -6  11  10       34.29       35.73      7.42 o 
  -5  11  10       14.54       15.85      6.38 o 
  -4  11  10        0.55        8.83      8.32 o 
  -3  11  10        0.87        2.44      5.86 o 
  -2  11  10       91.59      103.00     12.39 o 
  -1  11  10      243.42      208.11     25.84 o 
   0  11  10        3.32        1.74      4.24 o 
   1  11  10        6.23        5.31      5.01 o 
   2  11  10       22.57       19.95      7.27 o 
   3  11  10       49.79       47.29     14.01 o 
   4  11  10        0.19       -2.86      7.10 o 
  -7  12  10      545.43      581.06     19.30 o 
  -6  12  10       25.58       18.00      6.86 o 
  -5  12  10      795.97      838.96     33.37 o 
  -4  12  10      806.84      819.41     32.47 o 
  -3  12  10       96.36      101.59     13.22 o 
  -2  12  10      706.66      679.67     29.37 o 
  -1  12  10      131.43      133.95     14.54 o 
   0  12  10      144.01      135.68     13.92 o 
   1  12  10       99.35      126.30     16.15 o 
   2  12  10       17.87       15.14      7.35 o 
   3  12  10      214.60      231.89     17.02 o 
  -7  13  10       58.44       53.29      9.10 o 
  -6  13  10        2.32        5.12      5.49 o 
  -5  13  10      108.44      158.12     16.69 o 
  -4  13  10      514.82      498.35     26.89 o 
  -3  13  10        0.07        7.44      7.43 o 
  -2  13  10      295.63      295.53     20.12 o 
  -1  13  10      568.36      524.98     25.69 o 
   0  13  10      107.97      123.53     14.54 o 
   1  13  10       45.02       40.42      8.08 o 
   2  13  10        7.41        0.96      6.73 o 
   3  13  10      186.37      170.78     21.90 o 
  -6  14  10       39.94       48.12     16.09 o 
  -5  14  10       75.64       69.94     13.22 o 
  -4  14  10      165.56      186.27     17.93 o 
  -3  14  10        0.34        1.75      7.72 o 
  -2  14  10      292.60      281.48     20.95 o 
  -1  14  10        5.42       -1.83      6.94 o 
   0  14  10       53.66       31.79     10.47 o 
   1  14  10      219.27      198.26     17.96 o 
   2  14  10       11.87        5.69      8.05 o 
  -5  15  10      498.51      507.64     38.10 o 
  -4  15  10      979.45     1106.88     42.61 o 
  -3  15  10      175.08      193.22     19.08 o 
  -2  15  10      813.70      796.45     35.28 o 
  -1  15  10       42.69       57.89     12.68 o 
   0  15  10      136.74      122.51     16.07 o 
   1  15  10      141.69      160.27     24.52 o 
  -4  16  10      100.48      133.99     32.40 o 
  -3  16  10        0.77        1.31      9.29 o 
  -2  16  10        1.11        0.64      9.23 o 
  -1  16  10       44.36       64.79     14.24 o 
   0  16  10        0.44       13.19      9.85 o 
 -10   1  11      188.15      188.21     35.91 o 
  -9   1  11       13.33       14.61      9.63 o 
  -8   1  11      967.16     1028.30     30.59 o 
  -7   1  11     1134.17     1153.22     20.86 o 
  -6   1  11      885.50      963.74     19.83 o 
  -5   1  11     2807.72     2748.43     44.49 o 
  -4   1  11       98.97       93.34      4.56 o 
  -3   1  11      427.39      486.99     12.40 o 
  -2   1  11       82.09       88.01      6.53 o 
  -1   1  11      215.58      216.30      8.22 o 
   0   1  11      845.78      866.91     17.61 o 
   1   1  11      103.78      119.56      8.85 o 
   2   1  11       86.85       78.73     12.70 o 
   3   1  11      765.40      834.99     28.17 o 
   4   1  11       14.27        8.54      6.57 o 
   5   1  11      155.37      161.99     14.54 o 
 -10   2  11       41.64       38.01     21.02 o 
  -9   2  11        0.23        0.88      6.81 o 
  -8   2  11       81.92       66.44      6.40 o 
  -7   2  11      634.43      595.19     14.94 o 
  -6   2  11      112.21       97.50      6.61 o 
  -5   2  11      826.75      767.79     17.84 o 
  -4   2  11      602.38      585.66     12.37 o 
  -3   2  11      509.74      490.05     14.42 o 
  -2   2  11      571.93      588.09     32.31 o 
  -1   2  11        1.29       -0.56      2.45 o 
   0   2  11     1826.02     1827.08     34.21 o 
   1   2  11        4.82        6.42      3.26 o 
   2   2  11      130.37      149.06     11.44 o 
   3   2  11      278.09      330.26     17.34 o 
   4   2  11        9.96       10.51      6.19 o 
   5   2  11       44.24       34.01      8.96 o 
  -9   3  11        6.33        6.24      7.10 o 
  -8   3  11      324.77      327.15     11.96 o 
  -7   3  11       79.81       83.47     13.08 o 
  -6   3  11       36.44       34.87      4.79 o 
  -5   3  11      524.24      505.63     24.70 o 
  -4   3  11      418.51      397.63     10.12 o 
  -3   3  11        4.26        4.88      3.42 o 
  -2   3  11      600.72      579.22     13.77 o 
  -1   3  11       62.67       65.73      5.11 o 
   0   3  11       20.45       21.04      3.70 o 
   1   3  11      110.00      134.83      7.11 o 
   2   3  11       32.09       35.44      7.10 o 
   3   3  11      266.38      269.35     16.10 o 
   4   3  11        0.41        4.29      6.10 o 
   5   3  11       85.50      104.81     13.01 o 
  -9   4  11       18.91       20.24      9.20 o 
  -8   4  11      730.42      716.04     17.39 o 
  -7   4  11       75.99       76.86     12.34 o 
  -6   4  11        0.68        3.13      4.20 o 
  -5   4  11     1865.44     1716.81     74.01 o 
  -4   4  11      452.97      452.15     13.92 o 
  -3   4  11      422.76      385.12     14.09 o 
  -2   4  11      590.82      571.06     13.62 o 
  -1   4  11       35.10       32.31      4.18 o 
   0   4  11      521.65      547.13     13.74 o 
   1   4  11       42.46       43.47      5.56 o 
   2   4  11       29.96       30.60      7.10 o 
   3   4  11      336.78      348.83     18.26 o 
   4   4  11       97.68      105.73     13.57 o 
   5   4  11       65.05       69.19     11.44 o 
  -9   5  11       16.01       16.58      6.86 o 
  -8   5  11        0.04        1.60      4.41 o 
  -7   5  11        0.79        2.42      4.05 o 
  -6   5  11      116.36      114.02     10.04 o 
  -5   5  11       49.80       43.08      5.73 o 
  -4   5  11        3.12        1.08      4.49 o 
  -3   5  11       21.56       24.50      4.08 o 
  -2   5  11       56.10       67.28      6.14 o 
  -1   5  11       37.19       44.30      5.21 o 
   0   5  11      261.25      269.03     11.76 o 
   1   5  11       19.89        8.16      6.54 o 
   2   5  11      197.90      226.14     14.24 o 
   3   5  11        1.82       -0.16      4.84 o 
   4   5  11        0.01        3.94      6.19 o 
   5   5  11       18.77       13.54      7.98 o 
  -9   6  11        8.05       21.90      8.05 o 
  -8   6  11      300.38      298.88     12.99 o 
  -7   6  11      330.48      361.28     13.23 o 
  -6   6  11       85.06       79.66     10.07 o 
  -5   6  11     3691.12     3777.19     62.29 o 
  -4   6  11      740.78      761.50     19.82 o 
  -3   6  11     2419.14     2450.67     56.93 o 
  -2   6  11     2854.79     2858.51     47.88 o 
  -1   6  11      390.63      410.03     13.76 o 
   0   6  11     1344.73     1378.50     25.22 o 
   1   6  11       41.60       52.25      5.46 o 
   2   6  11       89.01       85.61      7.71 o 
   3   6  11      290.11      317.06     17.96 o 
   4   6  11      106.79       97.59     12.06 o 
   5   6  11        0.91       -2.40      7.10 o 
  -9   7  11        0.04        2.51     10.95 o 
  -8   7  11       66.96       84.52      9.40 o 
  -7   7  11       38.94       45.80      6.43 o 
  -6   7  11        2.62        5.66      4.22 o 
  -5   7  11      509.65      503.61     16.97 o 
  -4   7  11        0.36       -1.23      3.85 o 
  -3   7  11       69.99       76.64      9.91 o 
  -2   7  11      136.41      129.18      7.90 o 
  -1   7  11       98.97      109.99      7.71 o 
   0   7  11      232.70      245.85     13.27 o 
   1   7  11        0.73        2.63      3.67 o 
   2   7  11       19.13        9.48      4.87 o 
   3   7  11      156.95      160.51     13.92 o 
   4   7  11        6.06       19.48      7.72 o 
   5   7  11       19.98       13.14      8.05 o 
  -9   8  11      146.30      151.79     14.71 o 
  -8   8  11      303.17      351.59     24.06 o 
  -7   8  11      415.23      407.14     16.59 o 
  -6   8  11      374.04      384.40     15.68 o 
  -5   8  11     1872.36     1903.54     38.64 o 
  -4   8  11      145.35      147.29     14.89 o 
  -3   8  11     2150.06     1996.88     87.14 o 
  -2   8  11      642.06      628.14     54.74 o 
  -1   8  11       16.27       17.62      4.76 o 
   0   8  11      474.55      474.02     13.84 o 
   1   8  11        1.86       -0.47      3.34 o 
   2   8  11      197.44      152.71     21.19 o 
   3   8  11        3.50        6.13      6.81 o 
   4   8  11        1.35        5.04      7.35 o 
  -8   9  11      673.32      745.13     24.71 o 
  -7   9  11       25.66       23.81      5.94 o 
  -6   9  11      426.05      406.25     16.62 o 
  -5   9  11       95.98      116.63      9.44 o 
  -4   9  11       19.24       18.53      7.72 o 
  -3   9  11       15.23       20.91      7.35 o 
  -2   9  11       49.39       55.83      9.58 o 
  -1   9  11      875.73      809.63     21.52 o 
   0   9  11      224.06      223.62     10.41 o 
   1   9  11     1102.60     1139.37     29.34 o 
   2   9  11        0.59        1.89      4.64 o 
   3   9  11     1100.90     1126.06     35.90 o 
   4   9  11       77.13       88.62     21.90 o 
  -8  10  11        4.78        4.76      6.82 o 
  -7  10  11       49.59       40.49      6.91 o 
  -6  10  11      410.85      447.24     18.01 o 
  -5  10  11        9.19       10.07      5.41 o 
  -4  10  11      401.28      389.97     47.73 o 
  -3  10  11      102.79       84.93     17.52 o 
  -2  10  11       19.74       23.11      7.98 o 
  -1  10  11      432.09      404.88     20.74 o 
   0  10  11      106.92       85.95      8.35 o 
   1  10  11      253.89      253.43     11.78 o 
   2  10  11       86.10       88.09     10.24 o 
   3  10  11       32.56       32.40     13.14 o 
   4  10  11       53.48       59.98     11.44 o 
  -8  11  11      126.30      113.85     22.77 o 
  -7  11  11       99.12      111.14     14.43 o 
  -6  11  11      300.46      261.46     17.86 o 
  -5  11  11     1524.20     1460.41     47.73 o 
  -4  11  11       54.11       68.56     11.44 o 
  -3  11  11      950.59      860.92     48.17 o 
  -2  11  11     1494.07     1402.23     42.96 o 
  -1  11  11        7.65       11.39      7.43 o 
   0  11  11      569.18      508.16     64.15 o 
   1  11  11      233.90      289.18     15.31 o 
   2  11  11        7.58        7.54      5.86 o 
   3  11  11      329.59      360.97     21.06 o 
  -7  12  11       10.20       14.22      7.08 o 
  -6  12  11       14.87       13.58      6.56 o 
  -5  12  11      252.54      253.37     19.32 o 
  -4  12  11      125.16      146.34     15.71 o 
  -3  12  11        8.96       -3.38      8.32 o 
  -2  12  11      504.94      511.96     41.60 o 
  -1  12  11       52.50       42.95     10.20 o 
   0  12  11      375.56      424.77     33.28 o 
   1  12  11      188.08      154.91     16.49 o 
   2  12  11       31.56       28.90      9.29 o 
   3  12  11      190.37      168.48     26.27 o 
  -6  13  11        3.74       -2.75     13.14 o 
  -5  13  11      254.19      252.76     24.52 o 
  -4  13  11      148.61      146.26     16.40 o 
  -3  13  11      432.85      481.86     32.40 o 
  -2  13  11      494.90      567.31     27.79 o 
  -1  13  11        0.45        1.64      7.35 o 
   0  13  11      433.81      458.05     35.91 o 
   1  13  11        2.30        3.94      8.32 o 
   2  13  11      139.17      146.85     18.39 o 
  -6  14  11      128.61      123.29     17.95 o 
  -5  14  11      623.98      646.54     67.87 o 
  -4  14  11       40.57       32.33     11.10 o 
  -3  14  11      560.25      538.23     28.75 o 
  -2  14  11       84.63       75.72     13.30 o 
  -1  14  11       11.49       10.75      8.84 o 
   0  14  11      215.31      167.29     30.65 o 
   1  14  11       28.18       31.53     14.89 o 
  -5  15  11       55.82       59.06     14.20 o 
  -4  15  11      197.47      226.26     21.03 o 
  -3  15  11       73.02       63.91     13.62 o 
  -2  15  11        2.11       -4.09      7.35 o 
  -1  15  11       46.12       43.75     12.68 o 
   0  15  11       44.51       66.62     13.22 o 
   1  15  11        1.76        6.13     13.14 o 
  -3  16  11       58.97       36.83     12.83 o 
  -2  16  11      686.96      769.45     40.72 o 
  -1  16  11       62.05       87.06     21.90 o 
  -9   0  12       56.19       48.17     14.01 o 
  -8   0  12      494.78      499.75     42.91 o 
  -7   0  12      117.08      125.44     10.94 o 
  -6   0  12      420.81      387.98     21.02 o 
  -5   0  12     2266.99     2307.59     48.39 o 
  -4   0  12        5.15        8.76      7.01 o 
  -3   0  12     1801.57     1716.49     40.28 o 
  -2   0  12     1376.96     1334.79     33.79 o 
  -1   0  12     1066.21     1038.70     42.04 o 
   0   0  12      144.09      150.82     10.53 o 
   1   0  12       14.10       23.70      6.19 o 
   2   0  12      899.45      936.23     42.04 o 
   3   0  12      112.50      105.97     16.64 o 
   4   0  12      135.60      121.74     18.39 o 
   5   0  12      133.93      126.99     20.14 o 
  -9   1  12        9.03       22.77      8.34 o 
  -8   1  12       62.83       63.00      7.05 o 
  -7   1  12      276.91      278.75     11.01 o 
  -6   1  12      173.37      152.24      9.58 o 
  -5   1  12      354.60      355.36     10.25 o 
  -4   1  12      130.91      132.34      9.06 o 
  -3   1  12        1.31        1.54      2.72 o 
  -2   1  12       12.78        8.19      2.95 o 
  -1   1  12        3.97        2.89      2.76 o 
   0   1  12      519.24      517.10     13.45 o 
   1   1  12       36.27       29.30      3.96 o 
   2   1  12       11.08        7.88      5.47 o 
   3   1  12        1.95        2.63      5.57 o 
   4   1  12        0.98       -5.16      5.47 o 
   5   1  12       15.29       17.74      8.34 o 
  -9   2  12       13.28       15.06      7.72 o 
  -8   2  12      301.12      304.59     12.73 o 
  -7   2  12       50.57       45.27      5.94 o 
  -6   2  12      271.92      281.64     19.27 o 
  -5   2  12      972.79      909.40     22.84 o 
  -4   2  12        5.24        7.08      2.91 o 
  -3   2  12     1808.64     1784.37     29.31 o 
  -2   2  12      599.11      620.51     14.76 o 
  -1   2  12       46.30       42.86      5.69 o 
   0   2  12     1503.81     1443.46     29.82 o 
   1   2  12        0.19       -2.82      2.82 o 
   2   2  12      314.43      299.51     19.71 o 
   3   2  12      322.15      328.08     38.10 o 
   4   2  12       23.00       17.08      7.43 o 
   5   2  12      121.10      117.42     14.54 o 
  -9   3  12      132.71      158.44     24.08 o 
  -8   3  12      337.33      340.16     15.71 o 
  -7   3  12      246.40      236.44     10.13 o 
  -6   3  12      556.54      532.75     18.83 o 
  -5   3  12      268.71      264.55     11.37 o 
  -4   3  12       56.86       54.82      6.31 o 
  -3   3  12      269.60      281.62     12.27 o 
  -2   3  12      243.81      233.33      9.16 o 
  -1   3  12      733.54      729.70     16.43 o 
   0   3  12      268.74      239.27     11.10 o 
   1   3  12      552.84      551.15     14.33 o 
   2   3  12       63.43       67.60      9.58 o 
   3   3  12      526.76      550.44     23.22 o 
   4   3  12        0.10       -0.05      5.86 o 
   5   3  12      266.30      279.20     32.40 o 
  -9   4  12       56.13       40.98     10.07 o 
  -8   4  12       51.26       51.15      6.19 o 
  -7   4  12       59.24       70.07      8.98 o 
  -6   4  12        7.26        2.45      4.37 o 
  -5   4  12       65.70       74.32      6.72 o 
  -4   4  12       11.05        5.14      3.28 o 
  -3   4  12      526.17      507.58     17.02 o 
  -2   4  12      191.28      181.55      7.38 o 
  -1   4  12       23.34       13.00      3.92 o 
   0   4  12      393.97      391.41     12.01 o 
   1   4  12       48.46       59.38     10.49 o 
   2   4  12      193.90      194.04     13.62 o 
   3   4  12      526.13      561.17     23.53 o 
   4   4  12       30.33       21.31     13.14 o 
   5   4  12      137.75      128.69     17.95 o 
  -9   5  12       51.15       71.54      9.01 o 
  -8   5  12     1091.61     1068.47     26.71 o 
  -7   5  12       16.58       18.03      5.79 o 
  -6   5  12      879.89      893.48     23.18 o 
  -5   5  12     2028.94     2031.36     38.92 o 
  -4   5  12      209.43      193.93     12.50 o 
  -3   5  12     1215.69     1169.83     25.34 o 
  -2   5  12      490.32      509.71     21.49 o 
  -1   5  12      480.86      472.39     13.26 o 
   0   5  12      316.18      345.01     11.35 o 
   1   5  12      257.46      239.72     16.78 o 
   2   5  12      118.58      113.50     11.44 o 
   3   5  12      268.14      286.41     17.64 o 
   4   5  12       29.83       27.84      8.96 o 
  -9   6  12       35.51       48.28     14.27 o 
  -8   6  12      109.31      108.65      8.74 o 
  -7   6  12        0.95       -4.45      4.45 o 
  -6   6  12        5.36        2.81      4.53 o 
  -5   6  12      246.04      243.31     14.90 o 
  -4   6  12      120.87      134.50     11.27 o 
  -3   6  12      177.73      180.97     14.20 o 
  -2   6  12      546.66      539.27     16.32 o 
  -1   6  12        2.00       -1.21      2.72 o 
   0   6  12      105.08       96.55      6.87 o 
   1   6  12       31.11       30.07      5.13 o 
   2   6  12       46.07       42.34      8.60 o 
   3   6  12       27.32       23.65      8.05 o 
   4   6  12      156.24      151.36     15.33 o 
  -9   7  12        2.33        4.30      6.63 o 
  -8   7  12      666.43      691.55     19.83 o 
  -7   7  12       27.75       33.43      9.05 o 
  -6   7  12      914.60      851.75     23.70 o 
  -5   7  12     1490.44     1527.19     33.09 o 
  -4   7  12      561.68      598.80     54.74 o 
  -3   7  12     1110.08     1107.83     35.28 o 
  -2   7  12       58.29       74.25     11.93 o 
  -1   7  12      556.13      546.13     19.29 o 
   0   7  12      155.32      186.56      9.21 o 
   1   7  12       13.75       12.16      4.35 o 
   2   7  12       83.35      103.78     11.77 o 
   3   7  12      122.74      101.28     12.06 o 
   4   7  12        3.64        3.88      7.10 o 
  -8   8  12      253.00      287.03     13.58 o 
  -7   8  12       28.00        8.44      6.48 o 
  -6   8  12      140.53      124.62      9.99 o 
  -5   8  12      969.02      981.81     25.51 o 
  -4   8  12       32.60       34.21      8.34 o 
  -3   8  12      585.03      539.08     23.51 o 
  -2   8  12     1495.11     1416.05     41.15 o 
  -1   8  12       70.81       62.31     14.45 o 
   0   8  12      730.95      716.70     18.09 o 
   1   8  12        5.61        3.37      3.90 o 
   2   8  12      120.02      104.22     16.64 o 
   3   8  12      149.55      166.42     15.16 o 
   4   8  12       19.58       24.43     13.57 o 
  -8   9  12       27.64       18.42      7.08 o 
  -7   9  12       44.56       55.64     10.04 o 
  -6   9  12       62.00       72.88     13.05 o 
  -5   9  12       43.45       42.08      7.22 o 
  -4   9  12       81.02       72.03     11.10 o 
  -3   9  12       62.80       55.29     10.51 o 
  -2   9  12      100.13      116.34     16.64 o 
  -1   9  12       14.11        9.25      5.66 o 
   0   9  12        2.78        6.91      4.07 o 
   1   9  12        0.58        1.66      3.90 o 
   2   9  12       40.69       34.03      8.60 o 
   3   9  12       61.80       64.85     12.70 o 
  -8  10  12      105.83      116.97     15.33 o 
  -7  10  12        2.28        4.82      7.13 o 
  -6  10  12       81.14       88.73     11.08 o 
  -5  10  12      141.38      138.30     15.16 o 
  -4  10  12      105.09       69.61     20.58 o 
  -3  10  12       11.73       15.11     11.82 o 
  -2  10  12      419.65      424.72     22.27 o 
  -1  10  12      249.07      222.32     28.46 o 
   0  10  12      596.08      643.10     20.46 o 
   1  10  12      149.46      132.53     10.59 o 
   2  10  12      348.22      366.43     20.58 o 
   3  10  12      418.38      429.14     32.40 o 
  -7  11  12       61.36       69.16     10.73 o 
  -6  11  12        5.42       12.75      6.26 o 
  -5  11  12       69.99       58.04     11.57 o 
  -4  11  12       40.88       38.72      9.91 o 
  -3  11  12      161.10      146.59     14.86 o 
  -2  11  12        1.53       -6.19      6.19 o 
  -1  11  12        5.68        4.38      6.81 o 
   0  11  12       27.22       35.12      7.20 o 
   1  11  12       52.84       52.54     19.71 o 
   2  11  12        0.63        3.01      7.10 o 
   3  11  12        0.81        0.88     10.51 o 
  -7  12  12       15.54        8.42      6.66 o 
  -6  12  12      311.29      312.19     22.55 o 
  -5  12  12      552.01      565.60     35.47 o 
  -4  12  12        3.81       -2.66      7.72 o 
  -3  12  12      370.64      363.57     43.35 o 
  -2  12  12      315.39      335.25     21.57 o 
  -1  12  12      154.91      157.56     15.45 o 
   0  12  12      270.84      289.89     28.90 o 
   1  12  12       23.50       18.10      8.34 o 
   2  12  12      287.90      366.09     29.78 o 
  -6  13  12      105.34      118.89     28.03 o 
  -5  13  12      221.17      175.34     19.71 o 
  -4  13  12       51.35       71.45     13.30 o 
  -3  13  12      536.79      566.33     28.47 o 
  -2  13  12       73.39       76.95     13.58 o 
  -1  13  12      262.11      288.75     20.74 o 
   0  13  12       54.43       70.06     18.39 o 
   1  13  12        1.29        7.01     11.39 o 
   2  13  12       36.86       25.40     12.26 o 
  -5  14  12      316.64      330.17     24.41 o 
  -4  14  12       20.18       28.90     11.15 o 
  -3  14  12       77.05       65.83     13.46 o 
  -2  14  12       16.52       11.19      9.58 o 
  -1  14  12       25.92       30.56     12.70 o 
   0  14  12       64.58       86.70     21.02 o 
   1  14  12       19.96       28.90     15.76 o 
  -4  15  12       27.48       26.27     11.77 o 
  -3  15  12      397.86      377.45     25.69 o 
  -2  15  12       17.57       20.40     10.31 o 
  -1  15  12      136.25      151.27     17.96 o 
   0  15  12      137.55      128.74     24.52 o 
  -9   1  13      171.68      175.84     14.24 o 
  -8   1  13      427.29      412.14     14.06 o 
  -7   1  13      124.01      107.85      7.26 o 
  -6   1  13     2095.18     2026.64     46.08 o 
  -5   1  13     1017.01     1053.01     34.06 o 
  -4   1  13     1037.20      980.39     36.35 o 
  -3   1  13     1054.57     1036.97     20.91 o 
  -2   1  13       49.69       53.61      6.56 o 
  -1   1  13     1738.32     1811.22     35.66 o 
   0   1  13       96.77      119.32      7.44 o 
   1   1  13      206.96      218.19      9.56 o 
   2   1  13      559.10      611.83     32.84 o 
   3   1  13       99.38      111.25     13.14 o 
   4   1  13       25.94       23.06     13.14 o 
  -9   2  13       22.76       29.00      8.76 o 
  -8   2  13        5.50        1.91      4.43 o 
  -7   2  13        3.46        8.40      4.85 o 
  -6   2  13      187.19      197.38     14.89 o 
  -5   2  13      413.17      384.51     19.50 o 
  -4   2  13       16.60       21.31      7.35 o 
  -3   2  13      574.75      549.36     18.33 o 
  -2   2  13      418.30      393.99     13.92 o 
  -1   2  13     1173.74     1216.54     23.44 o 
   0   2  13      289.87      278.74     12.65 o 
   1   2  13       25.48       19.61      4.44 o 
   2   2  13      782.54      804.43     27.87 o 
   3   2  13      126.58      144.69     17.95 o 
   4   2  13      102.63      107.72     13.30 o 
  -9   3  13       27.12       18.15      7.58 o 
  -8   3  13       23.59       31.51      6.11 o 
  -7   3  13       18.93       11.22      6.85 o 
  -6   3  13       30.24       20.19      5.97 o 
  -5   3  13     1139.82     1179.87     36.81 o 
  -4   3  13      437.51      443.21     14.88 o 
  -3   3  13      728.90      742.02     41.13 o 
  -2   3  13     1386.06     1298.01     32.36 o 
  -1   3  13      276.28      297.72     10.74 o 
   0   3  13     1542.19     1644.79     38.82 o 
   1   3  13      183.47      178.19      9.22 o 
   2   3  13      780.23      826.94     46.86 o 
   3   3  13       24.53       38.57      8.96 o 
   4   3  13      175.55      168.15     15.48 o 
  -9   4  13      297.41      281.13     22.77 o 
  -8   4  13      361.73      401.23     20.00 o 
  -7   4  13      727.26      720.72     22.10 o 
  -6   4  13      623.78      652.67     22.36 o 
  -5   4  13       81.97       67.43      6.65 o 
  -4   4  13      482.51      459.14     37.22 o 
  -3   4  13       94.59       99.13      7.65 o 
  -2   4  13        0.92       -2.37      2.76 o 
  -1   4  13       18.12       11.33      3.76 o 
   0   4  13      152.66      167.60      8.53 o 
   1   4  13       63.53       46.63      7.08 o 
   2   4  13      458.67      467.08     21.68 o 
   3   4  13      700.10      776.08     61.74 o 
   4   4  13       37.07       38.17      9.85 o 
  -9   5  13       14.56       17.92      7.98 o 
  -8   5  13       10.59       11.66      5.52 o 
  -7   5  13        0.03       -0.41      4.22 o 
  -6   5  13       92.64       90.99      8.18 o 
  -5   5  13       11.97        7.06      4.45 o 
  -4   5  13       59.41       55.59     24.52 o 
  -3   5  13        0.10        0.29      3.28 o 
  -2   5  13      161.02      184.31     12.51 o 
  -1   5  13      187.15      178.68      8.82 o 
   0   5  13       72.80       81.02      9.61 o 
   1   5  13      216.54      212.12     14.89 o 
   2   5  13       28.57       27.59      8.05 o 
   3   5  13       58.07       65.86     21.90 o 
   4   5  13        1.00        6.90      7.35 o 
  -9   6  13      225.15      245.69     23.65 o 
  -8   6  13      463.42      473.70     16.20 o 
  -7   6  13      184.68      166.55     11.05 o 
  -6   6  13      762.53      788.15     36.97 o 
  -5   6  13      343.09      384.28     15.32 o 
  -4   6  13      154.69      142.50     13.58 o 
  -3   6  13      311.84      328.44     32.84 o 
  -2   6  13       30.59       28.24      5.14 o 
  -1   6  13      374.68      400.20     12.81 o 
   0   6  13      322.81      335.84     12.08 o 
   1   6  13       61.40       60.57      7.24 o 
   2   6  13      587.18      599.40     25.08 o 
   3   6  13      155.55      132.34     13.62 o 
   4   6  13       64.20       57.86     11.77 o 
  -9   7  13        2.60        4.73      7.58 o 
  -8   7  13      100.22       97.39      8.85 o 
  -7   7  13        9.87        6.32      6.57 o 
  -6   7  13      162.05      175.55     11.15 o 
  -5   7  13      155.56      168.01     10.60 o 
  -4   7  13       66.29       63.50     10.47 o 
  -3   7  13       77.59       76.01     10.53 o 
  -2   7  13        0.87       -1.69      3.56 o 
  -1   7  13      219.43      227.12     11.83 o 
   0   7  13       37.27       38.08      5.48 o 
   1   7  13       81.82       74.38      8.06 o 
   2   7  13      156.29      112.10     17.52 o 
   3   7  13       28.10       40.69      9.58 o 
   4   7  13       12.85       15.55      9.20 o 
  -8   8  13      215.69      224.38     12.36 o 
  -7   8  13       29.39       26.11      7.94 o 
  -6   8  13      275.62      252.84     17.61 o 
  -5   8  13      238.75      239.02     12.73 o 
  -4   8  13      162.31      144.29     14.20 o 
  -3   8  13       57.41       48.36      9.91 o 
  -2   8  13        3.78        8.09      6.48 o 
  -1   8  13       74.53       75.68      9.23 o 
   0   8  13       94.31      116.99      8.35 o 
   1   8  13       30.69       27.05      9.68 o 
   2   8  13      273.68      303.90     26.27 o 
   3   8  13       48.81       48.57     10.20 o 
  -8   9  13      156.81      174.58     11.53 o 
  -7   9  13       14.69       15.24      7.29 o 
  -6   9  13       51.08       65.19      8.37 o 
  -5   9  13     1109.54     1167.89     41.60 o 
  -4   9  13       11.02        7.88      6.81 o 
  -3   9  13      348.94      352.80     20.68 o 
  -2   9  13       15.73       12.95      6.94 o 
  -1   9  13      356.84      340.11     37.91 o 
   0   9  13      243.41      225.77     11.18 o 
   1   9  13      234.42      240.33     13.31 o 
   2   9  13      570.60      611.47     26.31 o 
   3   9  13       86.08       95.86     13.01 o 
  -8  10  13       39.32       32.23      7.36 o 
  -7  10  13        2.26        5.07      5.92 o 
  -6  10  13        1.46        2.77      5.61 o 
  -5  10  13      160.23      158.02     15.96 o 
  -4  10  13       48.25       29.98     19.71 o 
  -3  10  13        3.95       12.51      7.72 o 
  -2  10  13      221.38      192.93     16.33 o 
  -1  10  13       24.72       25.68      8.60 o 
   0  10  13       80.14       73.71      8.68 o 
   1  10  13       86.33       78.79     12.81 o 
   2  10  13       70.16       56.32     10.82 o 
   3  10  13       15.75       40.29     14.89 o 
  -7  11  13        7.60        7.31      6.75 o 
  -6  11  13      450.02      433.04     25.65 o 
  -5  11  13      405.68      434.32     45.10 o 
  -4  11  13       89.80      103.79     17.95 o 
  -3  11  13      565.70      577.16     41.16 o 
  -2  11  13       63.16       60.46     19.27 o 
  -1  11  13     1205.89     1204.06     40.13 o 
   0  11  13       65.67       55.01     10.94 o 
   1  11  13       63.75       66.78     11.15 o 
   2  11  13      539.90      517.75     25.37 o 
  -7  12  13       21.98       23.71      8.07 o 
  -6  12  13      166.69      143.98     17.02 o 
  -5  12  13       61.71       45.19     11.72 o 
  -4  12  13       65.65       49.99     12.39 o 
  -3  12  13       23.08        4.65     14.01 o 
  -2  12  13       16.40        3.89      9.63 o 
  -1  12  13      191.27      178.16     53.86 o 
   0  12  13        1.43       -0.88      7.43 o 
   1  12  13        2.30        2.28      6.94 o 
  -6  13  13      119.68      137.61     18.39 o 
  -5  13  13      151.16      155.23     17.93 o 
  -4  13  13       16.29        9.37     11.82 o 
  -3  13  13      146.53      157.07     17.02 o 
  -2  13  13        1.38       -7.72      7.72 o 
  -1  13  13      151.53      191.72     17.93 o 
   0  13  13       58.34       93.71     21.02 o 
   1  13  13      137.44      110.35     21.02 o 
  -5  14  13      100.13       94.12     16.07 o 
  -4  14  13       76.14       54.32     13.30 o 
  -3  14  13        3.06       -0.42      8.96 o 
  -2  14  13       16.16        9.13      9.46 o 
  -1  14  13       28.60       35.50     11.97 o 
   0  14  13       10.25       -2.63     14.01 o 
  -3  15  13        1.03       -3.50      8.67 o 
  -2  15  13        7.46       -7.43      8.34 o 
  -8   0  14      215.68      256.61     25.40 o 
  -7   0  14       47.05       42.91     14.01 o 
  -6   0  14      522.97      451.91     31.53 o 
  -5   0  14      322.65      251.36     23.65 o 
  -4   0  14      145.84      119.99     16.64 o 
  -3   0  14       64.00       85.62     15.76 o 
  -2   0  14       56.67       73.76     10.51 o 
  -1   0  14     1142.37     1090.38     46.42 o 
   0   0  14       15.89       11.34      5.86 o 
   1   0  14      177.87      176.04     18.39 o 
   2   0  14      542.14      556.14     33.28 o 
   3   0  14       12.75       12.26      9.63 o 
   4   0  14       62.25      118.23     21.02 o 
  -9   1  14       59.32       43.79     16.64 o 
  -8   1  14      140.35      113.01     13.62 o 
  -7   1  14       86.61       96.35     12.39 o 
  -6   1  14      475.09      442.47     22.27 o 
  -5   1  14      177.40      193.02     42.48 o 
  -4   1  14      209.22      200.15     14.86 o 
  -3   1  14       51.87       60.12      5.85 o 
  -2   1  14      182.28      187.73     15.55 o 
  -1   1  14       95.06       92.88      8.25 o 
   0   1  14      191.66      196.73     12.93 o 
   1   1  14        0.21        0.57      5.25 o 
   2   1  14        9.66       16.30      7.88 o 
   3   1  14       11.30        3.77      6.13 o 
   4   1  14        0.12       -4.55      6.48 o 
  -9   2  14      166.77      152.39     21.90 o 
  -8   2  14      515.27      494.49     24.46 o 
  -7   2  14      113.25       98.59     21.02 o 
  -6   2  14      777.76      720.79     28.79 o 
  -5   2  14      200.72      190.96     14.86 o 
  -4   2  14     2156.41     2126.35     41.06 o 
  -3   2  14       19.74       29.94      5.56 o 
  -2   2  14     1140.66     1104.86     26.10 o 
  -1   2  14     1121.83     1210.40     25.91 o 
   0   2  14       37.39       31.85      5.20 o 
   1   2  14      376.75      379.87     42.48 o 
   2   2  14      168.57      201.17     15.16 o 
   3   2  14       15.28       -2.86      7.01 o 
   4   2  14       56.81       53.44     11.77 o 
  -9   3  14      128.61      117.52     13.25 o 
  -8   3  14       15.23        8.08      6.18 o 
  -7   3  14        5.68        4.52      6.13 o 
  -6   3  14      224.56      197.06     28.90 o 
  -5   3  14      502.17      483.19     22.89 o 
  -4   3  14       27.72       15.96      5.53 o 
  -3   3  14       67.65       59.37      6.69 o 
  -2   3  14      669.77      619.70     20.98 o 
  -1   3  14     1733.20     1717.01     27.25 o 
   0   3  14     1510.36     1368.17     30.50 o 
   1   3  14      383.94      396.77     19.20 o 
   2   3  14     1579.41     1577.31     43.35 o 
   3   3  14        0.26       -0.92      6.10 o 
   4   3  14      362.06      327.92     21.36 o 
  -9   4  14        1.03       -3.18      6.48 o 
  -8   4  14       25.33       27.59      9.48 o 
  -7   4  14        1.10        0.39      5.47 o 
  -6   4  14      114.13      143.22     21.90 o 
  -5   4  14       25.69       18.50      8.32 o 
  -4   4  14      173.15      140.01     13.30 o 
  -3   4  14      326.38      307.47     13.14 o 
  -2   4  14      103.62      107.60     11.67 o 
  -1   4  14      125.83      116.18      7.74 o 
   0   4  14      142.56      160.95     15.36 o 
   1   4  14      197.85      203.04     11.61 o 
   2   4  14      309.88      324.23     24.52 o 
   3   4  14       23.46       27.99      8.60 o 
   4   4  14      206.74      193.27     17.95 o 
  -9   5  14      432.15      445.06     30.65 o 
  -8   5  14      267.41      276.04     14.34 o 
  -7   5  14      396.01      434.92     19.74 o 
  -6   5  14      589.55      601.85     35.47 o 
  -5   5  14        0.35        1.66      6.13 o 
  -4   5  14      161.82      141.66     13.58 o 
  -3   5  14      109.84      104.68      8.18 o 
  -2   5  14       28.05       28.84      5.07 o 
  -1   5  14      791.67      818.12     25.00 o 
   0   5  14       98.69      108.08      7.65 o 
   1   5  14      330.38      346.19     33.72 o 
   2   5  14      606.21      617.53     29.34 o 
   3   5  14        1.77       -5.86      5.86 o 
  -9   6  14       32.91       30.87     10.68 o 
  -8   6  14      131.83      115.94     11.07 o 
  -7   6  14       18.94       26.00      7.77 o 
  -6   6  14       88.60       87.75      8.45 o 
  -5   6  14        3.68        1.75      6.19 o 
  -4   6  14      133.30      134.19     13.58 o 
  -3   6  14        0.96       -1.08      5.24 o 
  -2   6  14      128.24      119.55      7.69 o 
  -1   6  14       92.67       95.23     13.91 o 
   0   6  14       13.79       10.83      4.44 o 
   1   6  14       24.25       25.08      6.15 o 
   2   6  14       15.70       14.01      7.10 o 
   3   6  14       19.31       22.74      8.60 o 
  -8   7  14       21.78       15.77      6.00 o 
  -7   7  14      221.38      241.32     13.56 o 
  -6   7  14      415.88      395.85     16.26 o 
  -5   7  14        0.29       -3.88      6.48 o 
  -4   7  14      396.62      352.23     21.03 o 
  -3   7  14      293.75      272.54     18.20 o 
  -2   7  14       73.16       72.42     11.50 o 
  -1   7  14      835.09      843.38     27.93 o 
   0   7  14       77.49       95.68      7.63 o 
   1   7  14      215.74      187.48     11.88 o 
   2   7  14      338.65      342.44     28.90 o 
   3   7  14       10.75        6.44      7.10 o 
  -8   8  14      127.05      133.36     10.29 o 
  -7   8  14       55.80       59.24      8.28 o 
  -6   8  14      485.60      490.25     18.59 o 
  -5   8  14        1.55        4.38      7.43 o 
  -4   8  14      607.05      621.61     32.40 o 
  -3   8  14      320.78      282.80     18.88 o 
  -2   8  14      404.24      389.40     21.03 o 
  -1   8  14     1008.69     1076.24     23.95 o 
   0   8  14        7.80       11.18      4.81 o 
   1   8  14      191.22      205.60     12.64 o 
   2   8  14      113.32      162.90     21.90 o 
   3   8  14        3.07        1.75      7.43 o 
  -8   9  14        6.56       10.02      6.08 o 
  -7   9  14        1.59        1.49      5.73 o 
  -6   9  14        1.29       -0.96      5.73 o 
  -5   9  14      446.35      463.41     25.08 o 
  -4   9  14        0.65       -1.11      6.48 o 
  -3   9  14      318.03      269.47     19.17 o 
  -2   9  14      294.53      276.15     25.84 o 
  -1   9  14      249.23      279.38     27.15 o 
   0   9  14       64.41       81.02      7.91 o 
   1   9  14       74.05       73.50      9.07 o 
   2   9  14      143.51      129.70     14.54 o 
  -7  10  14      136.10      129.67     13.43 o 
  -6  10  14      291.24      290.33     21.30 o 
  -5  10  14      204.50      202.27     18.26 o 
  -4  10  14      586.98      590.79     28.17 o 
  -3  10  14      131.02       99.42     13.58 o 
  -2  10  14        0.59       -3.42      6.48 o 
  -1  10  14      578.85      654.23     41.16 o 
   0  10  14       25.19       19.55      6.56 o 
   1  10  14       52.74       71.95     10.56 o 
   2  10  14      285.20      292.08     24.52 o 
  -7  11  14        1.94        4.92      6.96 o 
  -6  11  14       10.02        9.94      9.58 o 
  -5  11  14       44.42       32.78     10.95 o 
  -4  11  14        3.41        3.94      8.05 o 
  -3  11  14        2.36        8.83     10.51 o 
  -2  11  14       52.54       50.10     12.70 o 
  -1  11  14       67.26       77.95     18.39 o 
   0  11  14        0.75        1.46      7.35 o 
   1  11  14        4.55        6.80      7.72 o 
  -6  12  14      409.63      418.98     36.35 o 
  -5  12  14        0.04        1.75      8.05 o 
  -4  12  14      500.31      548.25     42.04 o 
  -3  12  14      154.33      172.45     17.58 o 
  -2  12  14       49.26       48.11     17.52 o 
  -1  12  14      443.16      476.69     36.78 o 
   0  12  14       42.34       36.88     11.10 o 
   1  12  14      115.21      141.88     22.77 o 
  -5  13  14        0.03        5.42     11.39 o 
  -4  13  14      164.06      169.17     18.26 o 
  -3  13  14       17.39       18.57     10.82 o 
  -2  13  14        8.50        8.76      9.91 o 
  -1  13  14      333.16      302.90     25.84 o 
   0  13  14        1.69        1.75     11.39 o 
  -4  14  14      144.12      168.55     19.44 o 
  -3  14  14       17.98       18.51     11.34 o 
  -2  14  14       68.05       67.75     21.90 o 
  -1  14  14        8.87        9.28      9.85 o 
  -9   1  15      543.37      593.10     33.72 o 
  -8   1  15        1.19        5.96      7.72 o 
  -7   1  15     1517.38     1523.02     64.81 o 
  -6   1  15      146.33      151.18     28.46 o 
  -5   1  15      871.65      867.60     49.48 o 
  -4   1  15     1035.81     1039.73     28.04 o 
  -3   1  15      313.90      312.47     11.51 o 
  -2   1  15      451.71      434.35     16.28 o 
  -1   1  15      267.07      284.86     13.29 o 
   0   1  15      183.56      192.46      9.96 o 
   1   1  15      164.60      172.42     14.24 o 
   2   1  15      225.67      206.17     15.78 o 
   3   1  15       17.37       17.52      8.67 o 
  -9   2  15        2.49       -3.07      8.05 o 
  -8   2  15        4.78        2.45      7.72 o 
  -7   2  15       56.54       39.53     47.29 o 
  -6   2  15       15.76       14.01     10.95 o 
  -5   2  15      294.06      288.99     18.58 o 
  -4   2  15      402.11      420.89     16.08 o 
  -3   2  15      700.65      682.14     28.57 o 
  -2   2  15      107.58      127.86      8.25 o 
  -1   2  15     1703.28     1694.46     30.83 o 
   0   2  15      201.56      186.68     11.00 o 
   1   2  15      665.59      707.04     26.93 o 
   2   2  15       84.08       97.58     15.33 o 
   3   2  15      237.90      215.55     17.31 o 
  -9   3  15       49.06       51.68      9.37 o 
  -8   3  15        1.26       -2.06      7.10 o 
  -7   3  15       15.64       19.27     13.14 o 
  -6   3  15      240.42      272.03     18.88 o 
  -5   3  15        8.90        6.13      6.19 o 
  -4   3  15      132.55      126.69      9.32 o 
  -3   3  15      300.56      271.35     14.00 o 
  -2   3  15       79.03       98.65      7.47 o 
  -1   3  15      793.92      813.67     20.24 o 
   0   3  15       91.82       74.49      8.09 o 
   1   3  15      674.93      672.19     26.31 o 
   2   3  15      238.79      258.88     17.64 o 
   3   3  15       75.14       44.75     10.82 o 
  -9   4  15      139.61      150.52     16.69 o 
  -8   4  15        0.17       -1.16      7.72 o 
  -7   4  15       17.79       14.01     11.39 o 
  -6   4  15      767.07      822.72     32.47 o 
  -5   4  15       83.43       88.76     12.06 o 
  -4   4  15     1244.63     1171.16     37.76 o 
  -3   4  15      619.99      595.88     19.12 o 
  -2   4  15      615.40      564.91     41.46 o 
  -1   4  15     1257.34     1277.79     25.96 o 
   0   4  15      120.19      127.36      8.37 o 
   1   4  15      806.91      845.00     36.78 o 
   2   4  15      127.47      124.85     28.03 o 
   3   4  15       94.21      117.00     13.92 o 
  -9   5  15       17.29       18.37     10.72 o 
  -8   5  15       45.91       26.27     10.53 o 
  -7   5  15       25.81       24.72      9.58 o 
  -6   5  15        8.26        2.15     10.95 o 
  -5   5  15        8.13       10.40      7.72 o 
  -4   5  15       70.54       63.13     11.10 o 
  -3   5  15       32.33       31.45      8.44 o 
  -2   5  15      423.01      430.58     13.98 o 
  -1   5  15      141.61      144.57      8.88 o 
   0   5  15       19.92       12.00      4.44 o 
   1   5  15       34.62       31.53     12.26 o 
   2   5  15        9.69       16.97      7.35 o 
   3   5  15        1.86       -5.10      7.10 o 
  -8   6  15       23.34       42.04     16.64 o 
  -7   6  15      168.25      207.81     17.96 o 
  -6   6  15      389.85      403.77     23.53 o 
  -5   6  15       87.38       93.15     14.01 o 
  -4   6  15      652.47      653.58     28.13 o 
  -3   6  15       27.66       22.50      7.98 o 
  -2   6  15      769.62      780.44     19.77 o 
  -1   6  15      577.45      579.04     19.47 o 
   0   6  15       56.36       60.08      6.85 o 
   1   6  15      437.61      433.52     31.53 o 
   2   6  15      262.10      245.82     17.93 o 
   3   6  15       76.30       41.92     10.82 o 
  -8   7  15       28.01       28.90     14.89 o 
  -7   7  15      124.54      133.38     16.07 o 
  -6   7  15      275.37      293.58     21.03 o 
  -5   7  15      113.70      107.13     13.58 o 
  -4   7  15      190.35      160.18     15.48 o 
  -3   7  15       10.14        2.50      6.48 o 
  -2   7  15       67.45       71.40     15.33 o 
  -1   7  15       10.88       14.08      4.83 o 
   0   7  15        5.14        6.03      4.58 o 
   1   7  15       28.11       43.40      9.85 o 
   2   7  15       87.73       72.86     11.77 o 
  -8   8  15        0.08      -11.39     11.39 o 
  -7   8  15       40.14       20.20     22.77 o 
  -6   8  15       64.02       53.84     14.01 o 
  -5   8  15        7.21        6.13      8.05 o 
  -4   8  15      326.31      361.66     22.29 o 
  -3   8  15        0.77        0.63      7.88 o 
  -2   8  15      247.30      263.10     22.77 o 
  -1   8  15      673.11      659.36     18.71 o 
   0   8  15       52.49       56.57      7.20 o 
   1   8  15      591.04      609.44     32.40 o 
   2   8  15       37.47       48.17     14.89 o 
  -7   9  15      251.15      247.94     20.74 o 
  -6   9  15      131.83      141.53     15.96 o 
  -5   9  15       41.16       53.70     11.72 o 
  -4   9  15      427.55      396.74     35.03 o 
  -3   9  15       29.55       16.39      8.60 o 
  -2   9  15       55.33       51.67     10.82 o 
  -1   9  15      213.10      220.70     25.40 o 
   0   9  15       27.75       26.85      7.96 o 
   1   9  15      192.03      189.77     26.71 o 
   2   9  15       90.34      127.69     17.52 o 
  -7  10  15        2.29       11.24      9.58 o 
  -6  10  15        1.11        1.63      8.60 o 
  -5  10  15       17.43       14.89      9.29 o 
  -4  10  15       10.13       10.93      8.96 o 
  -3  10  15        7.09        3.94      7.43 o 
  -2  10  15      134.60      112.05     14.54 o 
  -1  10  15       24.60       37.66     14.89 o 
   0  10  15        0.82       -9.63      9.63 o 
   1  10  15       33.36       31.53      9.91 o 
  -6  11  15       18.84       17.87     10.82 o 
  -5  11  15       25.78       21.68     10.20 o 
  -4  11  15       88.28       98.51     14.82 o 
  -3  11  15       21.67       29.30     10.09 o 
  -2  11  15      263.66      248.11     19.79 o 
  -1  11  15      600.46      718.16     45.54 o 
   0  11  15        7.68       -9.63      9.63 o 
   1  11  15      398.41      423.01     32.40 o 
  -6  12  15        2.47        5.07     10.20 o 
  -5  12  15       54.40       55.00     13.01 o 
  -4  12  15      177.83      161.84     17.83 o 
  -3  12  15        1.03        1.21      8.96 o 
  -2  12  15      183.89      197.65     18.55 o 
  -1  12  15      111.99      117.36     23.65 o 
   0  12  15       73.96       51.67     16.64 o 
  -5  13  15        4.72       -7.73     11.82 o 
  -4  13  15      180.68      130.74     17.58 o 
  -3  13  15        2.08       -6.68      8.76 o 
  -2  13  15      169.56      162.23     18.26 o 
  -1  13  15      143.35      137.50     25.40 o 
  -9   0  16      212.16      233.84     28.03 o 
  -8   0  16      236.22      246.10     27.15 o 
  -7   0  16      737.17      794.35     45.54 o 
  -6   0  16        0.36       -3.50      8.76 o 
  -5   0  16      312.53      372.22     29.78 o 
  -4   0  16      130.20      154.14     20.14 o 
  -3   0  16       39.04       38.01      8.21 o 
  -2   0  16      685.18      726.03     26.44 o 
  -1   0  16      328.43      349.99     18.20 o 
   0   0  16       40.75       42.49     16.64 o 
   1   0  16      482.35      495.71     32.40 o 
   2   0  16       30.85       28.03     12.26 o 
   3   0  16       63.46       61.31     16.64 o 
  -9   1  16       75.44       50.04     12.34 o 
  -8   1  16       36.74       14.89     11.39 o 
  -7   1  16      387.38      328.23     21.03 o 
  -6   1  16      128.88       88.06     12.34 o 
  -5   1  16      163.86      171.04     33.72 o 
  -4   1  16      208.03      192.53     11.84 o 
  -3   1  16       23.08       22.44      4.94 o 
  -2   1  16      240.01      225.35     12.72 o 
  -1   1  16        0.11       -1.76      3.42 o 
   0   1  16        2.76        2.98      4.23 o 
   1   1  16       21.02       22.77     11.82 o 
   2   1  16        2.25        6.28      8.76 o 
   3   1  16        0.12       -3.11      6.73 o 
  -9   2  16      142.01      146.42     16.64 o 
  -8   2  16       74.87       82.33     18.39 o 
  -7   2  16       74.61       68.00     12.06 o 
  -6   2  16       45.03       37.26     10.09 o 
  -5   2  16      197.98      183.96     19.71 o 
  -4   2  16      321.12      310.81     14.30 o 
  -3   2  16      217.11      230.98     10.88 o 
  -2   2  16      891.88      950.79     22.00 o 
  -1   2  16      451.82      448.91     14.66 o 
   0   2  16      464.98      457.01     15.10 o 
   1   2  16      386.50      418.73     21.36 o 
   2   2  16       30.67       21.41      8.32 o 
   3   2  16       89.99      105.84     14.54 o 
  -9   3  16       68.28       62.06     15.25 o 
  -8   3  16        6.26       -3.50     10.51 o 
  -7   3  16       51.37       70.00     22.33 o 
  -6   3  16      196.23      173.36     15.78 o 
  -5   3  16      191.19      211.08     17.02 o 
  -4   3  16      551.86      530.91     18.56 o 
  -3   3  16      361.78      353.63     15.20 o 
  -2   3  16      962.65      961.06     22.31 o 
  -1   3  16      571.02      568.72     17.73 o 
   0   3  16      436.94      385.17     19.36 o 
   1   3  16      624.79      580.75     25.37 o 
   2   3  16       11.09       16.71      7.98 o 
  -9   4  16        8.58       10.38     19.71 o 
  -8   4  16        0.45        6.13     12.26 o 
  -7   4  16       32.29       17.32      8.21 o 
  -6   4  16      169.20      166.40     16.07 o 
  -5   4  16       15.98       21.68      9.20 o 
  -4   4  16      159.35      154.51     14.54 o 
  -3   4  16       96.87       79.99      7.55 o 
  -2   4  16      390.61      397.22     16.63 o 
  -1   4  16       30.54        9.51      4.58 o 
   0   4  16      116.17      108.06     11.25 o 
   1   4  16       55.45       57.98     10.82 o 
   2   4  16       12.08        5.29      7.35 o 
  -8   5  16       99.78       80.57     20.14 o 
  -7   5  16      465.47      459.18     25.39 o 
  -6   5  16       91.52       91.13     13.30 o 
  -5   5  16      844.62      828.51     47.29 o 
  -4   5  16      232.42      279.80     41.16 o 
  -3   5  16      402.06      403.42     22.60 o 
  -2   5  16     1253.93     1298.49     31.30 o 
  -1   5  16       16.28       30.76      5.85 o 
   0   5  16      365.84      381.96     14.18 o 
   1   5  16      106.19      119.99     19.27 o 
   2   5  16       15.80        9.30      7.98 o 
  -8   6  16        9.61       21.90     14.89 o 
  -7   6  16       13.03        6.13     12.26 o 
  -6   6  16       23.56       20.03      9.23 o 
  -5   6  16       14.52        5.86      7.98 o 
  -4   6  16       45.34       43.20     10.53 o 
  -3   6  16        9.19       -2.80      7.44 o 
  -2   6  16      217.93      188.91     10.47 o 
  -1   6  16       72.30       76.73      7.66 o 
   0   6  16       91.68       90.61      9.43 o 
   1   6  16       31.34       38.54     13.14 o 
   2   6  16        0.02       -2.19      6.81 o 
  -8   7  16        7.52       -0.88     13.14 o 
  -7   7  16      176.89      197.91     20.58 o 
  -6   7  16      100.74      107.82     14.46 o 
  -5   7  16      368.22      354.19     22.27 o 
  -4   7  16      406.29      418.44     23.79 o 
  -3   7  16      137.47      122.07     13.84 o 
  -2   7  16     1498.52     1513.63     45.81 o 
  -1   7  16      102.21      106.14     11.93 o 
   0   7  16      517.89      544.69     24.96 o 
   1   7  16      270.49      280.47     25.84 o 
   2   7  16        0.00        0.88     11.39 o 
  -7   8  16       60.17       41.77     11.97 o 
  -6   8  16        0.23       -1.75      8.05 o 
  -5   8  16      283.07      338.60     49.48 o 
  -4   8  16        1.18        0.00      7.43 o 
  -3   8  16      191.88      204.84     19.71 o 
  -2   8  16      660.99      715.48     30.65 o 
  -1   8  16       32.83       28.03      6.23 o 
   0   8  16      234.77      234.33     23.21 o 
   1   8  16      154.74      189.17     16.07 o 
  -7   9  16      146.55      192.29     19.44 o 
  -6   9  16       85.58       93.31     14.54 o 
  -5   9  16       24.19       18.83      9.29 o 
  -4   9  16      518.88      529.33     27.55 o 
  -3   9  16        1.00        3.76      7.35 o 
  -2   9  16      183.25      262.63     34.16 o 
  -1   9  16       89.14       55.03     11.72 o 
   0   9  16      109.34      159.17     12.26 o 
   1   9  16       46.67       33.01      9.85 o 
  -6  10  16        0.51       -0.58      8.34 o 
  -5  10  16        9.19       13.73      9.58 o 
  -4  10  16       85.22       50.38     17.95 o 
  -3  10  16        1.50        5.25      8.05 o 
  -2  10  16      137.22      129.75     15.09 o 
  -1  10  16      625.74      620.19     29.37 o 
   0  10  16       46.02       70.94     16.64 o 
  -6  11  16       42.72       39.30     18.83 o 
  -5  11  16        0.67        5.54      9.58 o 
  -4  11  16        6.09        5.95      8.96 o 
  -3  11  16       19.31       14.89      9.29 o 
  -2  11  16        0.45       -1.09      8.60 o 
  -1  11  16        0.61        2.63     14.01 o 
   0  11  16       18.67       28.90     14.01 o 
  -5  12  16      195.83      222.45     30.65 o 
  -4  12  16      191.50      181.04     36.78 o 
  -3  12  16       98.34       69.96     13.62 o 
  -2  12  16      482.24      474.22     53.42 o 
  -1  12  16       42.04       36.78     17.52 o 
  -9   1  17       44.54       41.02     23.21 o 
  -7   1  17       63.97       61.14     11.72 o 
  -6   1  17      144.86      109.46     13.84 o 
  -5   1  17      706.36      740.24     46.42 o 
  -4   1  17        5.35        3.38      5.10 o 
  -3   1  17      899.08      923.32     22.17 o 
  -2   1  17      911.11      913.17     25.72 o 
  -1   1  17       70.42       71.60      8.92 o 
   0   1  17      347.36      397.12     20.74 o 
   1   1  17       47.88       74.84     11.72 o 
   2   1  17       58.19       56.39     11.77 o 
  -7   2  17       89.88      107.68     33.72 o 
  -6   2  17      163.06      186.16     16.95 o 
  -5   2  17      240.38      235.20     28.03 o 
  -4   2  17        7.23        5.10      4.99 o 
  -3   2  17      314.63      306.57     12.79 o 
  -2   2  17      233.71      228.31     11.35 o 
  -1   2  17       43.08       33.87      6.19 o 
   0   2  17       50.79       63.57     11.82 o 
   1   2  17       36.22       36.16      9.58 o 
   2   2  17       28.08       15.26      8.60 o 
  -7   3  17        0.70       -1.75      6.81 o 
  -6   3  17       25.79       13.14      7.72 o 
  -5   3  17      295.61      267.21     26.27 o 
  -4   3  17       87.37       87.32     12.68 o 
  -3   3  17      109.96      120.39     11.66 o 
  -2   3  17      513.30      487.77     14.34 o 
  -1   3  17       75.01       63.75      7.41 o 
   0   3  17      360.97      270.62     25.40 o 
   1   3  17       89.18       85.03     11.97 o 
   2   3  17       18.49       12.13      8.34 o 
  -8   4  17      152.71      174.29     26.27 o 
  -7   4  17       54.90       17.64     17.08 o 
  -6   4  17        5.55       13.53      8.34 o 
  -5   4  17      806.50      714.79     40.72 o 
  -4   4  17       73.76       78.63     12.34 o 
  -3   4  17      374.94      364.39     15.57 o 
  -2   4  17      893.39      879.02     21.92 o 
  -1   4  17       11.58       10.31      4.92 o 
   0   4  17      435.46      397.55     17.15 o 
   1   4  17       36.06       25.70      8.96 o 
   2   4  17       34.94       38.00     10.20 o 
  -8   5  17        0.54        6.29     11.39 o 
  -7   5  17       38.04       25.84     10.53 o 
  -6   5  17        2.48       -5.65      6.73 o 
  -5   5  17       10.44        1.51      7.72 o 
  -4   5  17        0.50        5.71      7.72 o 
  -3   5  17       26.43       17.81      8.34 o 
  -2   5  17       13.16        1.35      5.28 o 
  -1   5  17       13.03        3.82      4.67 o 
   0   5  17       15.72       10.68      6.18 o 
   1   5  17        0.52       -5.25      8.76 o 
  -8   6  17      292.47      322.28     23.44 o 
  -7   6  17      167.00      172.68     17.96 o 
  -6   6  17      169.98      186.74     26.27 o 
  -5   6  17     1024.85     1108.65     40.24 o 
  -4   6  17        3.81       -6.81      6.81 o 
  -3   6  17      719.74      721.65     46.86 o 
  -2   6  17      379.86      377.26     19.77 o 
  -1   6  17       14.76       14.18      5.99 o 
   0   6  17      167.30      165.37     12.28 o 
   1   6  17       41.46       57.80     16.64 o 
  -7   7  17       15.24       15.57     10.07 o 
  -6   7  17        0.91       -4.38      7.43 o 
  -5   7  17      215.92      196.67     18.26 o 
  -4   7  17       40.00       38.44     10.94 o 
  -3   7  17       79.44       78.86     13.01 o 
  -2   7  17      310.76      288.14     28.90 o 
  -1   7  17        4.80        3.23      4.96 o 
   0   7  17       86.98       81.44      9.88 o 
   1   7  17       16.83       19.42      8.96 o 
  -7   8  17      147.41      178.16     25.40 o 
  -6   8  17       34.82       37.97     12.06 o 
  -5   8  17      573.13      622.07     49.48 o 
  -4   8  17        3.24       13.02     14.01 o 
  -3   8  17      344.61      295.43     21.03 o 
  -2   8  17      117.43      133.12     22.77 o 
  -1   8  17        9.08        7.16      6.53 o 
   0   8  17      125.76      134.30     11.83 o 
  -6   9  17        1.31        3.59     11.82 o 
  -5   9  17      687.27      749.92     34.27 o 
  -4   9  17       99.97      102.52     15.16 o 
  -3   9  17      245.74      260.64     28.03 o 
  -2   9  17      421.88      412.81     25.84 o 
  -1   9  17       19.41       17.52      9.91 o 
   0   9  17      247.46      239.51     23.64 o 
  -6  10  17       11.54       10.87     10.47 o 
  -5  10  17       13.59       19.66     10.94 o 
  -4  10  17       13.25       17.62     10.47 o 
  -3  10  17      109.16      110.51     15.45 o 
  -2  10  17       74.10       80.50     13.92 o 
  -1  10  17      143.17      128.25     29.78 o 
  -5  11  17      162.02      215.91     21.03 o 
  -4  11  17       91.50      103.63     15.96 o 
  -3  11  17      135.91      105.94     17.95 o 
  -2  11  17      699.53      782.54     34.89 o 
  -8   0  18      532.26      557.01     41.16 o 
  -7   0  18      170.09      133.12     21.90 o 
  -6   0  18     1025.61      958.13     52.55 o 
  -5   0  18     1287.52     1259.41     60.43 o 
  -4   0  18      143.61      129.25     13.05 o 
  -3   0  18      994.65      966.94     34.59 o 
  -2   0  18      130.93      102.34     12.20 o 
  -1   0  18      313.58      291.09     18.58 o 
   0   0  18       17.01       12.26     10.51 o 
   1   0  18        1.80        2.63     11.39 o 
  -8   1  18       16.63        7.59      9.23 o 
  -7   1  18       41.37       38.80     11.10 o 
  -6   1  18       57.82       41.60     11.15 o 
  -5   1  18       52.63       49.29     11.10 o 
  -4   1  18       28.43       28.57      7.51 o 
  -3   1  18        8.95        2.11      4.52 o 
  -2   1  18       90.15       84.41      9.53 o 
  -1   1  18        1.05       -0.42      5.52 o 
   0   1  18        3.63        1.21      6.48 o 
   1   1  18       33.71       27.68      9.23 o 
  -8   2  18      103.26      100.04     18.39 o 
  -7   2  18       21.62        8.17      8.34 o 
  -6   2  18       48.75       41.86     10.95 o 
  -5   2  18      353.18      325.30     23.65 o 
  -4   2  18       44.84       31.67      7.08 o 
  -3   2  18      247.94      256.53     12.47 o 
  -2   2  18      292.84      339.81     14.00 o 
  -1   2  18       84.01       82.55     11.82 o 
   0   2  18      374.94      401.75     21.93 o 
   1   2  18        1.00       -6.48      6.48 o 
  -8   3  18      143.01      143.63     24.52 o 
  -7   3  18       13.04       22.77      9.29 o 
  -6   3  18       78.46       74.44     13.30 o 
  -5   3  18      678.26      692.32     37.66 o 
  -4   3  18      141.49      149.44     15.78 o 
  -3   3  18      338.95      362.89     26.97 o 
  -2   3  18      121.50       98.14      8.71 o 
  -1   3  18      199.48      204.76     11.45 o 
   0   3  18      207.47      173.41     22.77 o 
   1   3  18        2.37        3.94      7.43 o 
  -8   4  18       56.32       80.46     14.54 o 
  -7   4  18        1.39        3.90      6.57 o 
  -6   4  18      126.79      139.78     15.78 o 
  -5   4  18      114.12      126.66     15.09 o 
  -4   4  18        2.66       -1.05      5.72 o 
  -3   4  18      348.12      336.97     15.83 o 
  -2   4  18       28.52       19.73      5.57 o 
  -1   4  18       20.24       21.11      6.07 o 
   0   4  18        7.13       10.95      8.05 o 
   1   4  18        6.74        6.13      7.43 o 
  -8   5  18      589.27      609.87     38.97 o 
  -7   5  18       23.91       32.81     11.44 o 
  -6   5  18      640.11      622.65     30.35 o 
  -5   5  18      251.19      234.66     33.72 o 
  -4   5  18      123.01      125.20     15.16 o 
  -3   5  18      364.72      391.00     23.79 o 
  -2   5  18       59.39       62.68      7.74 o 
  -1   5  18       49.57       68.60      7.86 o 
   0   5  18       86.67      103.81     21.90 o 
   1   5  18        0.83        7.88     12.26 o 
  -7   6  18        2.72       -1.75      8.67 o 
  -6   6  18        6.37        5.64      8.32 o 
  -5   6  18        6.31        6.16      8.84 o 
  -4   6  18       45.07       66.10     12.68 o 
  -3   6  18        4.54        1.37     10.51 o 
  -2   6  18       35.43       39.66     22.33 o 
  -1   6  18        1.05       -2.14      4.95 o 
   0   6  18       22.83       12.85      8.34 o 
  -7   7  18       34.97       52.51     12.68 o 
  -6   7  18      306.76      337.12     23.79 o 
  -5   7  18       54.15       48.14     19.27 o 
  -4   7  18      114.49      150.89     16.69 o 
  -3   7  18      291.66      252.82     20.12 o 
  -2   7  18       84.15       48.17     16.64 o 
  -1   7  18       50.09       51.77      7.77 o 
   0   7  18      143.69      171.97     16.07 o 
  -6   8  18      208.62      196.72     19.32 o 
  -5   8  18      297.92      323.33     23.51 o 
  -4   8  18      114.51      111.62     15.45 o 
  -3   8  18      579.93      600.45     37.66 o 
  -2   8  18        1.50       -7.88     10.51 o 
  -1   8  18      293.26      311.74     17.70 o 
  -6   9  18      102.96      110.18     16.58 o 
  -5   9  18      303.02      310.05     23.44 o 
  -4   9  18       55.14       61.93     13.22 o 
  -3   9  18      283.45      354.65     24.06 o 
  -2   9  18       69.96       40.29     17.52 o 
  -1   9  18       92.26       70.94     18.39 o 
  -5  10  18      384.88      383.65     26.54 o 
  -4  10  18        2.06       -2.34      9.23 o 
  -3  10  18      194.96      179.72     19.08 o 
  -2  10  18      399.33      370.47     35.91 o 
  -8   1  19      153.82      134.68     16.72 o 
  -7   1  19      171.67      172.10     17.96 o 
  -6   1  19      502.16      536.44     28.49 o 
  -5   1  19       60.59       52.23     12.26 o 
  -4   1  19      698.46      706.31     24.20 o 
  -3   1  19      246.12      262.36     12.85 o 
  -2   1  19        0.47        2.34      5.61 o 
  -1   1  19      150.65      136.69     12.08 o 
   0   1  19        2.66       -3.66      7.10 o 
  -8   2  19        8.29        3.84      8.96 o 
  -7   2  19      120.65      139.76     17.02 o 
  -6   2  19       13.27       11.50      9.23 o 
  -5   2  19       22.69       15.59      9.58 o 
  -4   2  19       68.19       64.81      9.14 o 
  -3   2  19       93.32       88.68     14.09 o 
  -2   2  19       71.88       65.75      7.77 o 
  -1   2  19       72.79       61.53      7.97 o 
   0   2  19        2.20        5.64     11.39 o 
  -7   3  19        0.11        0.84      8.34 o 
  -6   3  19      246.73      255.99     25.40 o 
  -5   3  19       76.57       69.67     13.30 o 
  -4   3  19       52.09       49.18     14.01 o 
  -3   3  19      209.98      205.20     13.58 o 
  -2   3  19       32.62       26.79      6.51 o 
  -1   3  19       33.09       23.30      6.61 o 
   0   3  19       95.83       75.32     18.39 o 
  -7   4  19       71.15       67.15     11.05 o 
  -6   4  19      306.22      299.80     18.16 o 
  -5   4  19       93.18      117.11     23.27 o 
  -4   4  19      170.80      185.58     17.93 o 
  -3   4  19      402.58      452.67     41.11 o 
  -2   4  19      136.83      148.26     10.51 o 
  -1   4  19      121.26      139.93     11.38 o 
   0   4  19      104.32      127.95     14.82 o 
  -7   5  19        4.89        2.57      8.84 o 
  -6   5  19       12.68        2.78      8.84 o 
  -5   5  19       29.30       35.03     11.15 o 
  -4   5  19        0.88        2.56      8.60 o 
  -3   5  19       20.66        8.64      9.23 o 
  -2   5  19       27.54       22.82      6.68 o 
  -1   5  19        3.71        7.70      6.69 o 
  -7   6  19       44.72       54.58     19.71 o 
  -6   6  19      384.46      401.78     25.99 o 
  -5   6  19       83.04       95.51     28.90 o 
  -4   6  19      167.66      195.71     18.82 o 
  -3   6  19      513.01      578.21     29.11 o 
  -2   6  19        9.15       -3.69      6.04 o 
  -1   6  19      162.19      181.32     13.58 o 
  -6   7  19      357.17      389.29     26.27 o 
  -5   7  19       24.33       39.16     12.06 o 
  -4   7  19      291.12      269.54     21.36 o 
  -3   7  19       50.93       37.22     11.77 o 
  -2   7  19       20.30        9.63     14.01 o 
  -1   7  19        1.07        4.38      8.67 o 
  -5   8  19        5.28       -0.88      8.67 o 
  -4   8  19      235.48      258.94     22.29 o 
  -3   8  19        2.18        0.36      8.96 o 
  -2   8  19        4.40       28.03     16.64 o 
  -4   9  19      221.11      199.75     20.12 o 
  -3   9  19      229.28      264.49     32.40 o 
  -7   0  20      990.02     1020.31     57.80 o 
  -6   0  20      527.03      558.76     42.04 o 
  -5   0  20       41.75       45.54     15.76 o 
  -4   0  20      378.55      402.16     22.29 o 
  -3   0  20       36.43       40.07     12.26 o 
  -2   0  20       12.09        6.67      7.98 o 
  -1   0  20       50.73       91.96     18.39 o 
  -7   1  20       61.94       42.48     12.39 o 
  -6   1  20       33.45       27.95     10.82 o 
  -5   1  20       19.67       20.38     15.76 o 
  -4   1  20       22.81       20.70      7.45 o 
  -3   1  20       74.07       73.49      8.63 o 
  -2   1  20        1.09       -2.18      5.93 o 
  -1   1  20       18.19       28.90     14.01 o 
  -7   2  20       48.06       41.60     12.39 o 
  -6   2  20      137.24      137.49     16.95 o 
  -5   2  20       10.19        2.43      7.98 o 
  -4   2  20      128.40      131.06     15.78 o 
  -3   2  20       47.61       62.44     12.57 o 
  -2   2  20        1.50        1.11      4.96 o 
  -1   2  20      230.18      268.20     35.91 o 
  -7   3  20       72.34       86.89     15.33 o 
  -6   3  20      139.20      146.67     17.64 o 
  -5   3  20       12.76        1.15      7.98 o 
  -4   3  20      144.32      115.94     16.20 o 
  -3   3  20        5.53       -2.82      7.10 o 
  -2   3  20        1.14        5.37      5.42 o 
  -1   3  20      126.21      115.83     14.20 o 
  -6   4  20       15.87        7.54      7.91 o 
  -5   4  20       14.54       10.74      9.23 o 
  -4   4  20        1.12        2.93      8.96 o 
  -3   4  20       28.69       15.76     14.01 o 
  -2   4  20        1.35       -3.52      5.35 o 
  -1   4  20        8.83       -6.13      7.43 o 
  -6   5  20      604.75      673.27     71.82 o 
  -5   5  20       21.01       12.23     10.20 o 
  -4   5  20      336.30      394.13     25.39 o 
  -3   5  20      210.58      248.73     29.78 o 
  -2   5  20       94.07       88.44     11.45 o 
  -5   6  20        0.83        4.44     12.26 o 
  -4   6  20       26.87       17.09     10.72 o 
  -3   6  20        0.12       13.33      9.85 o 
  -2   6  20       36.15       39.09     10.40 o 
  -4   7  20       38.18       19.32     14.01 o 
  -3   7  20        5.16       11.02     10.51 o 
  -6   1  21      108.10      144.91     17.64 o 
  -5   1  21       11.90       10.39      9.23 o 
  -4   1  21      202.55      233.53     15.77 o 
  -3   1  21        2.41        6.65      5.79 o 
  -2   1  21      137.46      162.37     18.45 o 
  -6   2  21        1.35        9.63     10.09 o 
  -5   2  21        1.35       -0.75      8.34 o 
  -4   2  21        0.71       -3.07      8.67 o 
  -3   2  21        0.37       -1.11      6.31 o 
  -5   3  21        7.12       11.50      9.58 o 
  -4   3  21       47.34       46.92     10.23 o 
  -3   3  21       39.94       21.90     14.89 o 
  -5   4  21       17.20        7.43      9.46 o 
  -4   4  21      157.03      140.06     30.65 o 
  -3   4  21       46.68       48.17     18.39 o 
                                                 
